# Supplementary material for: Strain-insensitive viscoelastic perovskite film for intrinsically stretchable neuromorphic vision-adaptive transistors
Source: Nat Commun. 2024 Apr 10;15:3123. doi: 10.1038/s41467-024-47532-w (PMC11006893; doi:10.1038/s41467-024-47532-w)
Supplement: Supplementary file 9 — Source Data [file 41467_2024_47532_MOESM9_ESM.xlsx]

## Sheet: Figure1d
Angle	Neat PQDs	PQDs:SEBS=10:2	PQDs:SEBS=10:3	PQDs:SEBS=10:1
10.0078	0.0312652	0.057479	0.204248	0.0622807
10.0341	0.0319132	0.0719328	0.191176	0.0564327
10.0604	0.0343431	0.0571429	0.166667	0.0538012
10.0866	0.0262433	0.0557983	0.14951	0.0526316
10.1129	0.0336951	0.0554622	0.165033	0.0520468
10.1391	0.0273773	0.057479	0.155229	0.0631579
10.1654	0.0319132	0.0635294	0.18219	0.0596491
10.1917	0.0323992	0.0537815	0.189542	0.0599415
10.2179	0.0288353	0.0605042	0.179739	0.0526316
10.2442	0.0306172	0.0581513	0.172386	0.0602339
10.2704	0.0330471	0.0608403	0.186275	0.0505848
10.2967	0.0239754	0.0584874	0.163399	0.0567251
10.323	0.0341811	0.0615126	0.151961	0.051462
10.3492	0.0288353	0.0581513	0.178922	0.054386
10.3755	0.0283493	0.0547899	0.148693	0.0584795
10.4017	0.0304552	0.0507563	0.151961	0.0622807
10.428	0.0273773	0.0531092	0.175654	0.0684211
10.4543	0.0296452	0.052437	0.158497	0.0523392
10.4805	0.0291592	0.0658824	0.155229	0.0546784
10.5068	0.0275393	0.0571429	0.147059	0.0538012
10.533	0.0314272	0.0605042	0.165033	0.0564327
10.5593	0.0254333	0.0655462	0.160948	0.0622807
10.5856	0.0286733	0.0531092	0.16585	0.0640351
10.6118	0.0317512	0.0507563	0.163399	0.045614
10.6381	0.0296452	0.0608403	0.16585	0.0564327
10.6643	0.0244614	0.0541176	0.151144	0.0590643
10.6906	0.0289972	0.0541176	0.148693	0.0564327
10.7169	0.0212214	0.0584874	0.160948	0.0602339
10.7431	0.0272153	0.047395	0.173203	0.0552632
10.7694	0.0257573	0.0608403	0.155229	0.0552632
10.7956	0.0283493	0.0591597	0.178105	0.0494152
10.8219	0.0273773	0.0460504	0.175654	0.0502924
10.8482	0.0320752	0.0547899	0.171569	0.05
10.8744	0.0307792	0.0541176	0.134804	0.0520468
10.9007	0.0301312	0.0564706	0.16585	0.0564327
10.927	0.0226794	0.0584874	0.178922	0.0532164
10.9532	0.0275393	0.0531092	0.153595	0.0593567
10.9795	0.0301312	0.0527731	0.170752	0.0573099
11.0057	0.0239754	0.0547899	0.16585	0.0593567
11.032	0.0230034	0.057479	0.169118	0.0646199
11.0583	0.0288353	0.0554622	0.154412	0.055848
11.0845	0.0265673	0.0510924	0.154412	0.0567251
11.1108	0.0275393	0.0561345	0.156863	0.0561404
11.137	0.0304552	0.0642017	0.151144	0.0614035
11.1633	0.0283493	0.047395	0.152778	0.0535088
11.1896	0.0317512	0.0514286	0.159314	0.0532164
11.2158	0.0273773	0.0598319	0.153595	0.0540936
11.2421	0.0291592	0.0554622	0.162582	0.0517544
11.2683	0.0304552	0.0541176	0.152778	0.0596491
11.2946	0.0317512	0.0578151	0.171569	0.0532164
11.3209	0.0260813	0.0517647	0.18219	0.0587719
11.3471	0.0275393	0.0615126	0.14951	0.0508772
11.3734	0.0286733	0.0571429	0.142974	0.054386
11.3996	0.0301312	0.0480672	0.159314	0.0567251
11.4259	0.0330471	0.0510924	0.169935	0.0561404
11.4522	0.0257573	0.0628571	0.165033	0.0538012
11.4784	0.0280253	0.0642017	0.161765	0.0497076
11.5047	0.0322372	0.0591597	0.134804	0.0538012
11.5309	0.0265673	0.0537815	0.169935	0.0415205
11.5572	0.0259193	0.0544538	0.142157	0.0508772
11.5835	0.0320752	0.0631933	0.148693	0.0564327
11.6097	0.0285113	0.0581513	0.178922	0.055848
11.636	0.0315892	0.0544538	0.162582	0.0517544
11.6622	0.0278633	0.0537815	0.147059	0.0418129
11.6885	0.0281873	0.0581513	0.143791	0.0511696
11.7148	0.0280253	0.0551261	0.150327	0.0526316
11.741	0.0314272	0.0611765	0.168301	0.0570175
11.7673	0.0301312	0.0531092	0.152778	0.0511696
11.7935	0.0280253	0.057479	0.152778	0.0450292
11.8198	0.0285113	0.0588235	0.151961	0.05
11.8461	0.0272153	0.0564706	0.15768	0.0532164
11.8723	0.0299692	0.0615126	0.167484	0.0482456
11.8986	0.0296452	0.0510924	0.151961	0.0508772
11.9249	0.0281873	0.0578151	0.164216	0.0508772
11.9511	0.0341811	0.062521	0.136438	0.0640351
11.9774	0.0296452	0.0584874	0.145425	0.0467836
12.0036	0.0244614	0.0504202	0.152778	0.0605263
12.0299	0.0286733	0.0598319	0.165033	0.0552632
12.0562	0.0286733	0.057479	0.159314	0.0497076
12.0824	0.0296452	0.0615126	0.152778	0.0505848
12.1087	0.0325612	0.0705882	0.164216	0.0497076
12.1349	0.0309412	0.0480672	0.150327	0.0538012
12.1612	0.0262433	0.0568067	0.151144	0.0526316
12.1875	0.0312652	0.0487395	0.184641	0.0520468
12.2137	0.0259193	0.0648739	0.148693	0.0502924
12.24	0.0328851	0.0584874	0.167484	0.0497076
12.2662	0.0319132	0.0534454	0.15768	0.0602339
12.2925	0.0311032	0.0591597	0.176471	0.0479532
12.3188	0.0293212	0.0510924	0.155229	0.0611111
12.345	0.0330471	0.0510924	0.143791	0.0520468
12.3713	0.0252713	0.0547899	0.147876	0.0535088
12.3975	0.0322372	0.057479	0.135621	0.0561404
12.4238	0.037097	0.0578151	0.158497	0.0479532
12.4501	0.0283493	0.0561345	0.139706	0.0596491
12.4763	0.0349911	0.0578151	0.139706	0.0532164
12.5026	0.0299692	0.0615126	0.161765	0.055848
12.5288	0.0249474	0.0588235	0.176471	0.0418129
12.5551	0.0349911	0.0564706	0.146242	0.0587719
12.5814	0.0267293	0.0521008	0.159314	0.05
12.6076	0.0309412	0.0514286	0.151144	0.0631579
12.6339	0.0277013	0.0608403	0.13317	0.0555556
12.6601	0.0299692	0.0605042	0.175654	0.0535088
12.6864	0.0298072	0.0547899	0.147876	0.0555556
12.7127	0.0252713	0.0591597	0.15768	0.0526316
12.7389	0.0288353	0.0584874	0.151144	0.0573099
12.7652	0.0283493	0.0551261	0.142974	0.05
12.7915	0.0242994	0.0712605	0.152778	0.0447368
12.8177	0.0319132	0.0615126	0.161765	0.0511696
12.844	0.0285113	0.0541176	0.15768	0.0526316
12.8702	0.0340191	0.0581513	0.152778	0.0491228
12.8965	0.0277013	0.0564706	0.143791	0.0549708
12.9228	0.0294832	0.0544538	0.161765	0.0523392
12.949	0.0307792	0.0521008	0.172386	0.0520468
12.9753	0.0314272	0.0601681	0.167484	0.0421053
13.0015	0.0265673	0.062521	0.147059	0.0494152
13.0278	0.0315892	0.0588235	0.117647	0.0520468
13.0541	0.0257573	0.0547899	0.155229	0.0526316
13.0803	0.0325612	0.0618487	0.158497	0.0532164
13.1066	0.0267293	0.0534454	0.122549	0.0555556
13.1328	0.0361251	0.0568067	0.129902	0.0505848
13.1591	0.0330471	0.0615126	0.143791	0.0502924
13.1854	0.0268913	0.0628571	0.153595	0.0608187
13.2116	0.0332091	0.0534454	0.168301	0.0526316
13.2379	0.0278633	0.0453782	0.161765	0.048538
13.2641	0.0304552	0.0584874	0.14134	0.0564327
13.2904	0.0281873	0.0584874	0.165033	0.0584795
13.3167	0.0304552	0.0557983	0.160131	0.0438596
13.3429	0.0285113	0.0645378	0.135621	0.0497076
13.3692	0.0328851	0.0554622	0.145425	0.051462
13.3954	0.0320752	0.0628571	0.142157	0.0555556
13.4217	0.0343431	0.057479	0.156046	0.047076
13.448	0.0280253	0.0601681	0.163399	0.0576023
13.4742	0.0306172	0.0544538	0.136438	0.0508772
13.5005	0.0311032	0.069916	0.131536	0.0593567
13.5267	0.0315892	0.0537815	0.133987	0.0508772
13.553	0.0314272	0.0551261	0.151144	0.0546784
13.5793	0.0238134	0.067563	0.14134	0.0505848
13.6055	0.0301312	0.0584874	0.138072	0.0526316
13.6318	0.0289972	0.0628571	0.143791	0.0570175
13.658	0.0317512	0.0554622	0.145425	0.0497076
13.6843	0.0325612	0.0628571	0.151144	0.0473684
13.7106	0.0299692	0.0618487	0.158497	0.0546784
13.7368	0.0328851	0.0642017	0.126634	0.0532164
13.7631	0.0306172	0.0631933	0.168301	0.0552632
13.7894	0.0364491	0.0652101	0.135621	0.055848
13.8156	0.0293212	0.0571429	0.169935	0.0546784
13.8419	0.0278633	0.0611765	0.170752	0.0614035
13.8681	0.0288353	0.0484034	0.120915	0.0549708
13.8944	0.0351531	0.0662185	0.146242	0.0567251
13.9207	0.0315892	0.0564706	0.151144	0.0540936
13.9469	0.0340191	0.0561345	0.143791	0.0532164
13.9732	0.0325612	0.0652101	0.156046	0.0552632
13.9994	0.0312652	0.0588235	0.142974	0.0576023
14.0257	0.0408229	0.0665546	0.146242	0.0573099
14.052	0.0345051	0.067563	0.156046	0.0564327
14.0782	0.0346671	0.0652101	0.166667	0.0584795
14.1045	0.0348291	0.0665546	0.168301	0.0546784
14.1307	0.0421189	0.0611765	0.139706	0.0640351
14.157	0.0419569	0.0601681	0.165033	0.0581871
14.1833	0.0439009	0.0618487	0.151144	0.055848
14.2095	0.0451968	0.0766387	0.148693	0.0581871
14.2358	0.0466548	0.069916	0.165033	0.0584795
14.262	0.0435769	0.0759664	0.156046	0.0619883
14.2883	0.0511907	0.0863866	0.169118	0.0628655
14.3146	0.0544306	0.0759664	0.162582	0.0599415
14.3408	0.0515147	0.0776471	0.161765	0.0590643
14.3671	0.0520006	0.0810084	0.186275	0.074269
14.3933	0.0560505	0.0769748	0.179739	0.0654971
14.4196	0.0550786	0.0921008	0.196895	0.0625731
14.4459	0.0610724	0.090084	0.179739	0.0763158
14.4721	0.0554026	0.101513	0.172386	0.0774854
14.4984	0.0528106	0.0917647	0.206699	0.0669591
14.5246	0.0584805	0.110252	0.187908	0.0733918
14.5509	0.0633404	0.0957983	0.185458	0.0646199
14.5772	0.0602624	0.102521	0.194444	0.069883
14.6034	0.0633404	0.114286	0.221405	0.0792398
14.6297	0.0673902	0.137479	0.246732	0.0692982
14.656	0.0863438	0.136471	0.231209	0.0774854
14.6822	0.0907176	0.167731	0.263889	0.0815789
14.7085	0.100599	0.169412	0.291667	0.0836257
14.7347	0.104811	0.187899	0.275327	0.0900585
14.761	0.125223	0.199664	0.298203	0.0868421
14.7873	0.15503	0.222521	0.345588	0.0988304
14.8135	0.183379	0.24605	0.314542	0.111404
14.8398	0.197311	0.268571	0.337418	0.115497
14.866	0.232626	0.285042	0.394608	0.124561
14.8923	0.260003	0.30084	0.455882	0.138596
14.9186	0.299044	0.346891	0.48366	0.160234
14.9448	0.321076	0.361008	0.504902	0.186842
14.9711	0.322858	0.376471	0.513072	0.196491
14.9973	0.346023	0.406723	0.536765	0.20731
15.0236	0.350721	0.405714	0.554739	0.214912
15.0499	0.363681	0.411765	0.593954	0.229532
15.0761	0.374372	0.44437	0.605392	0.224561
15.1024	0.337275	0.450084	0.586601	0.236257
15.1286	0.355419	0.449076	0.64951	0.230117
15.1549	0.355257	0.473613	0.669118	0.246199
15.1812	0.332091	0.463866	0.662582	0.257602
15.2074	0.341811	0.482353	0.646242	0.266374
15.2337	0.336141	0.508571	0.663399	0.275439
15.2599	0.337599	0.512269	0.668301	0.261696
15.2862	0.37097	0.515294	0.648693	0.294737
15.3125	0.371456	0.557311	0.650327	0.300292
15.3387	0.411955	0.538487	0.607026	0.31345
15.365	0.428965	0.532101	0.577614	0.340643
15.3912	0.466872	0.520336	0.528595	0.360526
15.4175	0.463146	0.53042	0.492647	0.373977
15.4438	0.454074	0.491092	0.463235	0.376608
15.47	0.437227	0.472605	0.431373	0.365497
15.4963	0.406609	0.415798	0.401144	0.379532
15.5225	0.351693	0.402689	0.371732	0.349123
15.5488	0.30682	0.34958	0.344771	0.304971
15.5751	0.272639	0.328403	0.313725	0.287135
15.6013	0.241536	0.309916	0.310458	0.261111
15.6276	0.205735	0.266891	0.276961	0.230117
15.6539	0.182083	0.225882	0.257353	0.210526
15.6801	0.161672	0.205714	0.218954	0.186842
15.7064	0.141098	0.202353	0.219771	0.17807
15.7326	0.118905	0.16605	0.185458	0.152339
15.7589	0.0996274	0.163361	0.223856	0.129825
15.7852	0.0965495	0.137479	0.188725	0.110526
15.8114	0.0797019	0.134454	0.187092	0.110234
15.8377	0.0678762	0.116303	0.176471	0.104094
15.8639	0.0622064	0.0971429	0.142974	0.0953216
15.8902	0.0570225	0.0971429	0.178105	0.0830409
15.9165	0.0596145	0.0904202	0.146242	0.0891813
15.9427	0.0474648	0.0843697	0.183824	0.0847953
15.969	0.0534586	0.0719328	0.171569	0.0669591
15.9952	0.0473028	0.0739496	0.153595	0.0795322
16.0215	0.0429289	0.0870588	0.134804	0.069883
16.0478	0.0413089	0.0752941	0.135621	0.0789474
16.074	0.039203	0.0803361	0.142157	0.0730994
16.1003	0.0445488	0.0752941	0.158497	0.0649123
16.1265	0.040013	0.0608403	0.146242	0.0652047
16.1528	0.037745	0.0689076	0.137255	0.0692982
16.1791	0.040337	0.0642017	0.132353	0.0672515
16.2053	0.0343431	0.0631933	0.138072	0.0593567
16.2316	0.0353151	0.0621849	0.172386	0.0599415
16.2578	0.037097	0.0581513	0.132353	0.0596491
16.2841	0.0336951	0.0702521	0.111928	0.0654971
16.3104	0.039365	0.0608403	0.156046	0.0581871
16.3366	0.037097	0.0652101	0.155229	0.0614035
16.3629	0.038393	0.0642017	0.13317	0.0663743
16.3891	0.0328851	0.062521	0.126634	0.0614035
16.4154	0.0315892	0.0551261	0.148693	0.055848
16.4417	0.0332091	0.0645378	0.169935	0.0578947
16.4679	0.0299692	0.0541176	0.158497	0.0614035
16.4942	0.0332091	0.0652101	0.155229	0.0576023
16.5205	0.039527	0.0541176	0.142157	0.054386
16.5467	0.0311032	0.0635294	0.147059	0.0637427
16.573	0.0280253	0.0611765	0.156046	0.0590643
16.5992	0.0275393	0.0584874	0.134804	0.0538012
16.6255	0.0327231	0.0652101	0.140523	0.0614035
16.6518	0.0301312	0.057479	0.146242	0.055848
16.678	0.0351531	0.0581513	0.132353	0.0649123
16.7043	0.0346671	0.0504202	0.121732	0.0593567
16.7305	0.0315892	0.0578151	0.133987	0.0625731
16.7568	0.0294832	0.0561345	0.140523	0.0646199
16.7831	0.0320752	0.0537815	0.140523	0.0614035
16.8093	0.0323992	0.0557983	0.138889	0.0681287
16.8356	0.0286733	0.0635294	0.126634	0.0596491
16.8618	0.0278633	0.0621849	0.11683	0.0672515
16.8881	0.0345051	0.0759664	0.147876	0.0573099
16.9144	0.0323992	0.0668908	0.163399	0.0567251
16.9406	0.0323992	0.0682353	0.151144	0.0614035
16.9669	0.0320752	0.0584874	0.131536	0.0570175
16.9931	0.0320752	0.0655462	0.14951	0.0687135
17.0194	0.0323992	0.067563	0.148693	0.0628655
17.0457	0.0314272	0.067563	0.156046	0.0637427
17.0719	0.0311032	0.0648739	0.132353	0.0657895
17.0982	0.0338571	0.0658824	0.142974	0.0578947
17.1244	0.0341811	0.062521	0.14134	0.0596491
17.1507	0.0306172	0.0635294	0.159314	0.0611111
17.177	0.0361251	0.0658824	0.15768	0.0611111
17.2032	0.0319132	0.0605042	0.156046	0.0704678
17.2295	0.0327231	0.0732773	0.156863	0.0625731
17.2557	0.0301312	0.0611765	0.130719	0.0660819
17.282	0.0354771	0.0665546	0.138889	0.0660819
17.3083	0.0314272	0.0635294	0.14134	0.0634503
17.3345	0.0285113	0.0628571	0.173203	0.0625731
17.3608	0.0307792	0.0551261	0.170752	0.0611111
17.387	0.0332091	0.067563	0.155229	0.0654971
17.4133	0.0322372	0.0662185	0.15768	0.0690058
17.4396	0.0332091	0.0635294	0.14951	0.0657895
17.4658	0.0317512	0.0618487	0.177288	0.0660819
17.4921	0.0353151	0.0611765	0.153595	0.0587719
17.5184	0.0335331	0.0638655	0.130719	0.0649123
17.5446	0.0358011	0.0655462	0.153595	0.0643275
17.5709	0.0306172	0.0678992	0.163399	0.0704678
17.5971	0.038879	0.0702521	0.146242	0.0719298
17.6234	0.0361251	0.0746218	0.144608	0.069883
17.6497	0.0349911	0.0695798	0.160948	0.0643275
17.6759	0.037421	0.0598319	0.150327	0.0663743
17.7022	0.036773	0.0638655	0.164216	0.0716374
17.7284	0.0362871	0.0709244	0.151144	0.071345
17.7547	0.0348291	0.0682353	0.165033	0.0608187
17.781	0.036935	0.0742857	0.132353	0.0634503
17.8072	0.038879	0.062521	0.153595	0.0663743
17.8335	0.0340191	0.0719328	0.134804	0.0628655
17.8597	0.0409849	0.0655462	0.17402	0.0745614
17.886	0.0356391	0.067563	0.165033	0.0692982
17.9123	0.036773	0.0642017	0.189542	0.0707602
17.9385	0.039203	0.0665546	0.156046	0.0722222
17.9648	0.0349911	0.0759664	0.155229	0.0687135
17.991	0.037907	0.0692437	0.150327	0.0625731
18.0173	0.0322372	0.0810084	0.173203	0.0722222
18.0436	0.0336951	0.0642017	0.14951	0.0719298
18.0698	0.0328851	0.0722689	0.178105	0.0780702
18.0961	0.0364491	0.0682353	0.17402	0.0684211
18.1223	0.036611	0.0665546	0.173203	0.0760234
18.1486	0.039527	0.0810084	0.166667	0.0616959
18.1749	0.039365	0.0729412	0.147059	0.0730994
18.2011	0.036773	0.0665546	0.175654	0.0690058
18.2274	0.0417949	0.0769748	0.177288	0.0672515
18.2536	0.037259	0.0685714	0.184641	0.0669591
18.2799	0.0341811	0.0722689	0.14134	0.075731
18.3062	0.0411469	0.0705882	0.142157	0.0637427
18.3324	0.039851	0.0719328	0.172386	0.0766082
18.3587	0.0351531	0.0796639	0.165033	0.0774854
18.385	0.036773	0.0826891	0.160948	0.0769006
18.4112	0.0354771	0.0806723	0.195261	0.069883
18.4375	0.039365	0.0692437	0.19281	0.0736842
18.4637	0.037421	0.0763025	0.171569	0.0815789
18.49	0.038393	0.0678992	0.153595	0.0798246
18.5163	0.040337	0.0618487	0.176471	0.0804094
18.5425	0.040175	0.0840336	0.173203	0.0719298
18.5688	0.0417949	0.0689076	0.188725	0.0760234
18.595	0.037583	0.072605	0.170752	0.0807018
18.6213	0.0439009	0.0756303	0.197712	0.0842105
18.6476	0.0406609	0.0692437	0.203431	0.0751462
18.6738	0.039203	0.0820168	0.186275	0.0751462
18.7001	0.0440629	0.0786555	0.191176	0.0827485
18.7263	0.0455208	0.0823529	0.178105	0.077193
18.7526	0.0419569	0.085042	0.16585	0.0774854
18.7789	0.0422809	0.0796639	0.187092	0.0789474
18.8051	0.037097	0.0860504	0.186275	0.0821637
18.8314	0.040337	0.0769748	0.196078	0.0891813
18.8576	0.0426049	0.0843697	0.207516	0.0751462
18.8839	0.0408229	0.0796639	0.160131	0.0833333
18.9102	0.0426049	0.08	0.176471	0.0807018
18.9364	0.0406609	0.0857143	0.187908	0.072807
18.9627	0.0434149	0.0830252	0.194444	0.0783626
18.9889	0.0421189	0.0759664	0.181373	0.0897661
19.0152	0.0482747	0.0769748	0.191993	0.0780702
19.0415	0.0424429	0.0880672	0.164216	0.0906433
19.0677	0.0448728	0.0769748	0.197712	0.0868421
19.094	0.0447108	0.0803361	0.20098	0.0766082
19.1202	0.0439009	0.085042	0.200163	0.0830409
19.1465	0.0424429	0.0860504	0.199346	0.0862573
19.1728	0.039689	0.0793277	0.16585	0.0859649
19.199	0.0429289	0.0860504	0.196078	0.0827485
19.2253	0.0448728	0.0773109	0.203431	0.0903509
19.2515	0.0442249	0.0847059	0.193627	0.0950292
19.2778	0.0460068	0.0890756	0.205882	0.0894737
19.3041	0.0469788	0.0914286	0.215686	0.0836257
19.3303	0.0450348	0.0857143	0.167484	0.0847953
19.3566	0.0494087	0.0944538	0.187092	0.0842105
19.3829	0.0426049	0.0934454	0.205882	0.0798246
19.4091	0.0448728	0.101849	0.206699	0.0827485
19.4354	0.0495707	0.0961345	0.205882	0.0839181
19.4616	0.0451968	0.100504	0.196078	0.0932749
19.4879	0.0450348	0.101513	0.204248	0.0885965
19.5142	0.0430909	0.0951261	0.205882	0.0798246
19.5404	0.0511907	0.0914286	0.20915	0.0880117
19.5667	0.0498947	0.0914286	0.202614	0.0926901
19.5929	0.0458448	0.0961345	0.216503	0.0847953
19.6192	0.0463308	0.0904202	0.215686	0.0897661
19.6455	0.0485987	0.0961345	0.221405	0.0982456
19.6717	0.0510287	0.090084	0.211601	0.0862573
19.698	0.0502187	0.0957983	0.196895	0.095614
19.7242	0.0430909	0.0867227	0.18219	0.097076
19.7505	0.0515147	0.108235	0.21732	0.0842105
19.7768	0.0481127	0.0863866	0.227941	0.0967836
19.803	0.0521626	0.0994958	0.196078	0.0894737
19.8293	0.0549166	0.0934454	0.243464	0.0997076
19.8555	0.0531346	0.0951261	0.196895	0.0918129
19.8818	0.0497327	0.0941176	0.208333	0.097076
19.9081	0.0477888	0.0968067	0.20915	0.0947368
19.9343	0.0487607	0.0931092	0.19281	0.0906433
19.9606	0.0570225	0.0904202	0.200163	0.0938596
19.9868	0.0523246	0.107563	0.212418	0.0961988
20.0131	0.0536206	0.0998319	0.198529	0.0935673
20.0394	0.0437389	0.0937815	0.218137	0.10731
20.0656	0.0537826	0.0884034	0.198529	0.0918129
20.0919	0.0557266	0.101849	0.214052	0.101462
20.1181	0.0536206	0.109916	0.214052	0.0959064
20.1444	0.0532966	0.0991597	0.19281	0.0988304
20.1707	0.0521626	0.0984874	0.195261	0.095614
20.1969	0.0498947	0.105546	0.209967	0.103509
20.2232	0.0622064	0.0816807	0.199346	0.109649
20.2495	0.0508667	0.103529	0.231209	0.115205
20.2757	0.0529726	0.0991597	0.203431	0.0961988
20.302	0.0544306	0.0941176	0.226307	0.106433
20.3282	0.0505427	0.107563	0.220588	0.108772
20.3545	0.0507047	0.0988235	0.240196	0.102339
20.3808	0.0468168	0.0954622	0.247549	0.0953216
20.407	0.0591285	0.0998319	0.218954	0.095614
20.4333	0.0549166	0.118319	0.232843	0.102339
20.4595	0.0511907	0.0988235	0.223856	0.10117
20.4858	0.0562125	0.090084	0.229575	0.109357
20.5121	0.0599384	0.113277	0.232026	0.109649
20.5383	0.0575085	0.0984874	0.215686	0.110819
20.5646	0.0529726	0.117983	0.241013	0.103801
20.5908	0.0620444	0.100168	0.188725	0.104386
20.6171	0.0539446	0.111933	0.236111	0.103509
20.6434	0.0597764	0.10521	0.268791	0.107602
20.6696	0.0588045	0.108571	0.224673	0.0976608
20.6959	0.0571845	0.101176	0.227124	0.109942
20.7221	0.0641503	0.112941	0.24183	0.10731
20.7484	0.0620444	0.108908	0.254085	0.106433
20.7747	0.0575085	0.110924	0.257353	0.112865
20.8009	0.0573465	0.121008	0.232026	0.111404
20.8272	0.0565365	0.112605	0.224673	0.107895
20.8534	0.0623684	0.111933	0.229575	0.119006
20.8797	0.0667423	0.112941	0.247549	0.111696
20.906	0.0683622	0.135798	0.254902	0.114035
20.9322	0.0618824	0.12437	0.281863	0.11345
20.9585	0.07549	0.142185	0.252451	0.111696
20.9847	0.0625304	0.124034	0.27451	0.120175
21.011	0.0670663	0.129076	0.293301	0.123099
21.0373	0.0675522	0.133109	0.295752	0.10848
21.0635	0.0664183	0.14958	0.305556	0.129825
21.0898	0.0694962	0.141176	0.280229	0.134503
21.116	0.0728981	0.141513	0.335784	0.133041
21.1423	0.0740321	0.147899	0.26634	0.130994
21.1686	0.0866677	0.161008	0.330065	0.131287
21.1948	0.0869917	0.173445	0.323529	0.135673
21.2211	0.0827798	0.170084	0.371732	0.142982
21.2474	0.0905556	0.186218	0.332516	0.16462
21.2736	0.0832658	0.187563	0.36683	0.140058
21.2999	0.0988174	0.215126	0.404412	0.166082
21.3261	0.0946055	0.210084	0.375	0.168421
21.3524	0.0968735	0.214118	0.403595	0.167836
21.3787	0.106107	0.226555	0.388072	0.165205
21.4049	0.107403	0.227563	0.410131	0.169591
21.4312	0.111939	0.241345	0.453431	0.195906
21.4574	0.112425	0.238992	0.447712	0.196784
21.4837	0.118419	0.249748	0.428922	0.19152
21.51	0.132027	0.270588	0.445261	0.212865
21.5362	0.123117	0.279664	0.447712	0.206725
21.5625	0.121335	0.264538	0.479575	0.219298
21.5887	0.120525	0.258824	0.461601	0.22807
21.615	0.121173	0.268908	0.411765	0.213158
21.6413	0.121335	0.270924	0.427288	0.239474
21.6675	0.116961	0.282689	0.45098	0.232164
21.6938	0.119067	0.283361	0.392974	0.231579
21.72	0.120687	0.254118	0.393791	0.238889
21.7463	0.108537	0.243697	0.351307	0.238596
21.7726	0.111453	0.245378	0.339869	0.228655
21.7988	0.107079	0.217479	0.296569	0.220468
21.8251	0.0984934	0.218487	0.330882	0.206433
21.8513	0.0989794	0.218824	0.315359	0.212865
21.8776	0.105783	0.201008	0.312908	0.186257
21.9039	0.0873157	0.191597	0.292484	0.202339
21.9301	0.0903936	0.186218	0.281046	0.18538
21.9564	0.0865058	0.184202	0.25	0.188304
21.9826	0.0790539	0.186555	0.284314	0.180994
22.0089	0.0797019	0.175798	0.278595	0.168129
22.0352	0.078082	0.163697	0.263072	0.157895
22.0614	0.0691722	0.16437	0.260621	0.165205
22.0877	0.0691722	0.150924	0.232843	0.149708
22.114	0.0720881	0.138487	0.235294	0.14386
22.1402	0.0646363	0.144874	0.223039	0.135965
22.1665	0.0659323	0.138824	0.245098	0.14152
22.1927	0.0678762	0.125042	0.228758	0.138304
22.219	0.0617204	0.117983	0.228758	0.132456
22.2453	0.0631784	0.111261	0.213235	0.122515
22.2715	0.0677142	0.120672	0.227124	0.124854
22.2978	0.0613964	0.112941	0.239379	0.124854
22.324	0.0589665	0.125714	0.232026	0.124269
22.3503	0.0581565	0.117983	0.196895	0.111696
22.3766	0.0541066	0.123025	0.22549	0.118421
22.4028	0.0571845	0.112941	0.213235	0.112573
22.4291	0.0615584	0.108908	0.23366	0.124854
22.4553	0.0523246	0.108571	0.221405	0.116374
22.4816	0.0607484	0.103529	0.203431	0.121345
22.5079	0.0550786	0.109244	0.218137	0.11462
22.5341	0.0558885	0.104874	0.214052	0.112281
22.5604	0.0495707	0.106218	0.219771	0.111404
22.5866	0.0576705	0.104874	0.191993	0.106433
22.6129	0.0541066	0.0921008	0.228758	0.107018
22.6392	0.0502187	0.0860504	0.199346	0.104678
22.6654	0.0601004	0.0981513	0.232026	0.110526
22.6917	0.0507047	0.0947899	0.208333	0.103509
22.7179	0.0552406	0.090084	0.170752	0.100292
22.7442	0.0505427	0.0957983	0.200163	0.111988
22.7705	0.0554026	0.0927731	0.215686	0.111988
22.7967	0.0487607	0.0847059	0.198529	0.109942
22.823	0.0473028	0.0897479	0.183824	0.0979532
22.8492	0.0539446	0.0921008	0.208333	0.0997076
22.8755	0.0529726	0.0957983	0.185458	0.100877
22.9018	0.0494087	0.0957983	0.213235	0.0994152
22.928	0.0550786	0.0847059	0.202614	0.0921053
22.9543	0.0557266	0.0910924	0.228758	0.0973684
22.9805	0.0497327	0.0934454	0.196078	0.0976608
23.0068	0.0447108	0.0971429	0.188725	0.0947368
23.0331	0.0497327	0.0860504	0.197712	0.098538
23.0593	0.0518387	0.0736134	0.177288	0.0967836
23.0856	0.0489227	0.0739496	0.178922	0.0988304
23.1119	0.0537826	0.0816807	0.19281	0.0923977
23.1381	0.0511907	0.0914286	0.207516	0.095614
23.1644	0.0474648	0.0927731	0.208333	0.104094
23.1906	0.0482747	0.0877311	0.178922	0.097076
23.2169	0.0490847	0.0934454	0.19281	0.0964912
23.2432	0.0460068	0.087395	0.186275	0.0912281
23.2694	0.0489227	0.0742857	0.191176	0.094152
23.2957	0.0456828	0.0813445	0.18219	0.0888889
23.3219	0.0461688	0.087395	0.177288	0.0935673
23.3482	0.0466548	0.08	0.180556	0.094152
23.3745	0.0456828	0.0887395	0.169935	0.0918129
23.4007	0.0500567	0.0863866	0.196078	0.0859649
23.427	0.0453588	0.085042	0.183824	0.100585
23.4532	0.0473028	0.0756303	0.206699	0.0923977
23.4795	0.0502187	0.0823529	0.18219	0.0824561
23.5058	0.0453588	0.0742857	0.200163	0.100292
23.532	0.0474648	0.0796639	0.221405	0.0883041
23.5583	0.0414709	0.0773109	0.19281	0.0821637
23.5845	0.0482747	0.0857143	0.184641	0.0982456
23.6108	0.0460068	0.0857143	0.196895	0.0944444
23.6371	0.0463308	0.0682353	0.191176	0.0915205
23.6633	0.0430909	0.0803361	0.164216	0.0818713
23.6896	0.038555	0.0789916	0.177288	0.0888889
23.7158	0.0489227	0.069916	0.163399	0.0842105
23.7421	0.0468168	0.0759664	0.143791	0.0836257
23.7684	0.0455208	0.08	0.191993	0.0891813
23.7946	0.0453588	0.0685714	0.142157	0.0847953
23.8209	0.0447108	0.0840336	0.17402	0.0885965
23.8471	0.0455208	0.0776471	0.203431	0.0926901
23.8734	0.038879	0.0789916	0.204248	0.0824561
23.8997	0.0495707	0.0742857	0.178105	0.0973684
23.9259	0.0411469	0.0803361	0.19281	0.0903509
23.9522	0.0455208	0.0823529	0.142974	0.0894737
23.9785	0.0440629	0.0776471	0.176471	0.0792398
24.0047	0.0435769	0.0776471	0.183824	0.0847953
24.031	0.0424429	0.0884034	0.16585	0.0657895
24.0572	0.0419569	0.0830252	0.173203	0.0877193
24.0835	0.039851	0.0863866	0.173203	0.0783626
24.1098	0.037259	0.0927731	0.17402	0.0915205
24.136	0.0463308	0.0766387	0.14951	0.0859649
24.1623	0.0406609	0.0769748	0.151961	0.0874269
24.1885	0.0461688	0.0712605	0.179739	0.094152
24.2148	0.0468168	0.0793277	0.176471	0.0912281
24.2411	0.0439009	0.0736134	0.166667	0.0877193
24.2673	0.0416329	0.0739496	0.193627	0.0897661
24.2936	0.0430909	0.0820168	0.164216	0.0947368
24.3198	0.0471408	0.0705882	0.171569	0.0807018
24.3461	0.0484367	0.069916	0.151144	0.0912281
24.3724	0.0437389	0.0823529	0.165033	0.0815789
24.3986	0.0408229	0.0843697	0.151961	0.0973684
24.4249	0.0429289	0.0806723	0.168301	0.0815789
24.4511	0.036611	0.0739496	0.176471	0.078655
24.4774	0.040013	0.0712605	0.184641	0.0687135
24.5037	0.0429289	0.069916	0.159314	0.0763158
24.5299	0.0413089	0.0742857	0.142974	0.0833333
24.5562	0.0338571	0.0722689	0.176471	0.0827485
24.5824	0.037421	0.0695798	0.154412	0.0780702
24.6087	0.038393	0.0756303	0.168301	0.0736842
24.635	0.0416329	0.0665546	0.162582	0.077193
24.6612	0.037421	0.0712605	0.170752	0.0853801
24.6875	0.039851	0.0722689	0.156863	0.0766082
24.7137	0.0328851	0.0584874	0.156863	0.0847953
24.74	0.036935	0.0638655	0.138889	0.072807
24.7663	0.0411469	0.0621849	0.166667	0.0792398
24.7925	0.0322372	0.0588235	0.14951	0.0815789
24.8188	0.0345051	0.0722689	0.138072	0.0719298
24.845	0.038231	0.0598319	0.142157	0.0807018
24.8713	0.0362871	0.0705882	0.138889	0.077193
24.8976	0.038879	0.0692437	0.147876	0.0845029
24.9238	0.0409849	0.0615126	0.125	0.0751462
24.9501	0.0312652	0.0685714	0.156863	0.0730994
24.9764	0.040175	0.0702521	0.133987	0.0774854
25.0026	0.037583	0.0695798	0.136438	0.0722222
25.0289	0.0351531	0.0746218	0.137255	0.0704678
25.0551	0.038069	0.0682353	0.159314	0.0792398
25.0814	0.038231	0.0682353	0.137255	0.0751462
25.1077	0.0362871	0.0615126	0.139706	0.0581871
25.1339	0.0364491	0.0561345	0.136438	0.0730994
25.1602	0.0349911	0.0709244	0.126634	0.0657895
25.1864	0.0341811	0.0598319	0.125	0.0719298
25.2127	0.0354771	0.0588235	0.156863	0.072807
25.239	0.0348291	0.0510924	0.143791	0.0695906
25.2652	0.038231	0.0678992	0.133987	0.0763158
25.2915	0.038069	0.0678992	0.136438	0.0730994
25.3177	0.037583	0.0695798	0.148693	0.0736842
25.344	0.038879	0.0534454	0.138072	0.072807
25.3703	0.0327231	0.0571429	0.138889	0.0690058
25.3965	0.0349911	0.0594958	0.142974	0.0652047
25.4228	0.037259	0.0581513	0.14134	0.0701754
25.449	0.0340191	0.0648739	0.156863	0.069883
25.4753	0.0328851	0.0541176	0.161765	0.0695906
25.5016	0.037583	0.0705882	0.105392	0.0687135
25.5278	0.039041	0.0564706	0.140523	0.0739766
25.5541	0.0359631	0.0645378	0.147059	0.0751462
25.5803	0.0341811	0.0510924	0.122549	0.0675439
25.6066	0.0330471	0.0605042	0.142157	0.0669591
25.6329	0.0364491	0.0551261	0.126634	0.0660819
25.6591	0.036935	0.0615126	0.111928	0.0637427
25.6854	0.0323992	0.0557983	0.131536	0.0672515
25.7116	0.0343431	0.0527731	0.156046	0.0663743
25.7379	0.0320752	0.0510924	0.13317	0.0652047
25.7642	0.0304552	0.0561345	0.138889	0.0722222
25.7904	0.0320752	0.0557983	0.120098	0.0690058
25.8167	0.0361251	0.0521008	0.107843	0.0695906
25.843	0.036935	0.0665546	0.129902	0.069883
25.8692	0.0311032	0.0618487	0.109477	0.0692982
25.8955	0.0335331	0.0554622	0.133987	0.071345
25.9217	0.0291592	0.0578151	0.129902	0.0704678
25.948	0.036773	0.0665546	0.127451	0.069883
25.9743	0.0330471	0.062521	0.120098	0.0652047
26.0005	0.0351531	0.0571429	0.135621	0.0739766
26.0268	0.0349911	0.0594958	0.140523	0.0730994
26.053	0.0340191	0.0504202	0.13317	0.0646199
26.0793	0.0322372	0.0547899	0.106209	0.0614035
26.1056	0.0322372	0.0554622	0.122549	0.0684211
26.1318	0.0341811	0.0541176	0.113562	0.0736842
26.1581	0.0323992	0.0615126	0.134804	0.0646199
26.1843	0.0281873	0.0537815	0.133987	0.0725146
26.2106	0.0330471	0.0594958	0.125	0.0628655
26.2369	0.0336951	0.0504202	0.120098	0.0654971
26.2631	0.038069	0.0635294	0.117647	0.0675439
26.2894	0.0322372	0.0645378	0.115196	0.0649123
26.3156	0.037259	0.0732773	0.120098	0.0643275
26.3419	0.0346671	0.0631933	0.13317	0.0675439
26.3682	0.036611	0.0631933	0.13317	0.0707602
26.3944	0.0320752	0.0662185	0.126634	0.0631579
26.4207	0.0345051	0.0517647	0.120915	0.0663743
26.4469	0.0304552	0.067563	0.123366	0.0704678
26.4732	0.0298072	0.0722689	0.125817	0.069883
26.4995	0.0358011	0.0648739	0.126634	0.0675439
26.5257	0.036773	0.0571429	0.147059	0.071345
26.552	0.0358011	0.0689076	0.145425	0.0692982
26.5782	0.0348291	0.0618487	0.120098	0.0733918
26.6045	0.0317512	0.0652101	0.107026	0.0660819
26.6308	0.0351531	0.062521	0.136438	0.0681287
26.657	0.036611	0.0598319	0.126634	0.0701754
26.6833	0.0294832	0.0601681	0.110294	0.072807
26.7095	0.0325612	0.0635294	0.124183	0.0836257
26.7358	0.0285113	0.0554622	0.104575	0.0640351
26.7621	0.0348291	0.0554622	0.109477	0.0672515
26.7883	0.0293212	0.0642017	0.120915	0.0701754
26.8146	0.0315892	0.0695798	0.126634	0.0716374
26.8409	0.0299692	0.0547899	0.107843	0.0605263
26.8671	0.0293212	0.0564706	0.112745	0.0654971
26.8934	0.0285113	0.0581513	0.109477	0.0681287
26.9196	0.0288353	0.0477311	0.109477	0.0678363
26.9459	0.0309412	0.0578151	0.0996732	0.0745614
26.9722	0.0302932	0.0588235	0.0988562	0.0584795
26.9984	0.0299692	0.0547899	0.104575	0.0628655
27.0247	0.0273773	0.0514286	0.0972222	0.0649123
27.0509	0.0291592	0.0510924	0.0776144	0.0570175
27.0772	0.0296452	0.0594958	0.0841503	0.0631579
27.1035	0.0289972	0.0531092	0.107026	0.0599415
27.1297	0.0348291	0.0487395	0.0923203	0.0605263
27.156	0.0298072	0.0554622	0.104575	0.0625731
27.1822	0.0255953	0.0557983	0.103758	0.0634503
27.2085	0.0278633	0.0480672	0.0964052	0.0631579
27.2348	0.0302932	0.0591597	0.102941	0.0608187
27.261	0.0268913	0.0430252	0.0980392	0.0616959
27.2873	0.0278633	0.052437	0.110294	0.0590643
27.3135	0.0254333	0.0510924	0.0939542	0.0570175
27.3398	0.0314272	0.0463866	0.0882353	0.0549708
27.3661	0.0307792	0.0531092	0.10866	0.0546784
27.3923	0.0239754	0.0460504	0.10866	0.0631579
27.4186	0.0268913	0.0487395	0.0767974	0.0614035
27.4448	0.0332091	0.0453782	0.0988562	0.0637427
27.4711	0.0296452	0.0507563	0.0816993	0.0587719
27.4974	0.0299692	0.047395	0.106209	0.0564327
27.5236	0.0259193	0.0547899	0.0906863	0.0599415
27.5499	0.0255953	0.0470588	0.10049	0.0573099
27.5761	0.0293212	0.0541176	0.117647	0.0593567
27.6024	0.0298072	0.0386555	0.102941	0.054386
27.6287	0.0275393	0.0494118	0.104575	0.0637427
27.6549	0.0330471	0.045042	0.0988562	0.0540936
27.6812	0.0262433	0.0426891	0.104575	0.0535088
27.7075	0.0338571	0.0497479	0.126634	0.0654971
27.7337	0.0262433	0.0554622	0.0866013	0.0526316
27.76	0.0265673	0.0551261	0.0833333	0.0526316
27.7862	0.0272153	0.0373109	0.0915033	0.0561404
27.8125	0.0309412	0.045042	0.0980392	0.0573099
27.8388	0.0304552	0.0467227	0.0964052	0.0619883
27.865	0.0278633	0.0517647	0.0988562	0.0616959
27.8913	0.0278633	0.0376471	0.0841503	0.0555556
27.9175	0.0298072	0.045042	0.0825163	0.0540936
27.9438	0.0285113	0.0514286	0.0923203	0.0573099
27.9701	0.0301312	0.0376471	0.117647	0.0564327
27.9963	0.0275393	0.0487395	0.0776144	0.0590643
28.0226	0.0291592	0.0484034	0.0947712	0.0590643
28.0488	0.0236514	0.0470588	0.107843	0.0549708
28.0751	0.0278633	0.0457143	0.0947712	0.0640351
28.1014	0.0330471	0.0430252	0.11683	0.0570175
28.1276	0.0296452	0.0443697	0.0996732	0.0599415
28.1539	0.0272153	0.0426891	0.107026	0.0628655
28.1801	0.0288353	0.0494118	0.0816993	0.0602339
28.2064	0.0296452	0.045042	0.0898693	0.0497076
28.2327	0.0244614	0.0571429	0.105392	0.0520468
28.2589	0.0273773	0.0406723	0.0923203	0.0564327
28.2852	0.0322372	0.0517647	0.0882353	0.0573099
28.3114	0.0277013	0.0457143	0.0972222	0.0587719
28.3377	0.0251093	0.0581513	0.104575	0.0602339
28.364	0.0272153	0.0447059	0.102941	0.0546784
28.3902	0.0299692	0.0594958	0.0972222	0.0599415
28.4165	0.0307792	0.0531092	0.0955882	0.0584795
28.4427	0.0289972	0.0470588	0.0931373	0.0584795
28.469	0.0327231	0.0484034	0.0988562	0.0605263
28.4953	0.0349911	0.0484034	0.0955882	0.0587719
28.5215	0.0301312	0.0541176	0.0800654	0.0570175
28.5478	0.0260813	0.0648739	0.11683	0.0567251
28.574	0.0301312	0.0605042	0.0964052	0.0552632
28.6003	0.0307792	0.052437	0.101307	0.0695906
28.6266	0.0335331	0.0514286	0.10049	0.0567251
28.6528	0.0296452	0.0584874	0.0915033	0.0602339
28.6791	0.0333711	0.0591597	0.0939542	0.0590643
28.7054	0.0272153	0.0557983	0.0751634	0.0631579
28.7316	0.0304552	0.0571429	0.0947712	0.0634503
28.7579	0.0277013	0.0557983	0.0947712	0.0646199
28.7841	0.0343431	0.0527731	0.0866013	0.0611111
28.8104	0.0328851	0.0551261	0.102124	0.0599415
28.8367	0.0314272	0.0594958	0.0751634	0.069883
28.8629	0.036935	0.0557983	0.0857843	0.0695906
28.8892	0.0353151	0.0534454	0.0898693	0.0622807
28.9154	0.0320752	0.0568067	0.107843	0.0584795
28.9417	0.0302932	0.0544538	0.0882353	0.0602339
28.968	0.0336951	0.0561345	0.0915033	0.0628655
28.9942	0.0356391	0.0463866	0.0996732	0.0608187
29.0205	0.0354771	0.0554622	0.0931373	0.0573099
29.0467	0.037907	0.0557983	0.0849673	0.0581871
29.073	0.0348291	0.0514286	0.101307	0.0643275
29.0993	0.0361251	0.0490756	0.0800654	0.0593567
29.1255	0.039851	0.057479	0.0890523	0.0555556
29.1518	0.038717	0.0537815	0.0931373	0.0576023
29.178	0.0293212	0.0551261	0.0996732	0.0675439
29.2043	0.039527	0.0484034	0.0955882	0.0599415
29.2306	0.0414709	0.050084	0.0955882	0.0625731
29.2568	0.0351531	0.0541176	0.0874183	0.0546784
29.2831	0.0414709	0.0561345	0.0972222	0.0640351
29.3093	0.0408229	0.0544538	0.0857843	0.0660819
29.3356	0.0434149	0.0564706	0.0800654	0.0628655
29.3619	0.038879	0.0628571	0.106209	0.0654971
29.3881	0.0437389	0.0672269	0.111928	0.0584795
29.4144	0.0479508	0.067563	0.113562	0.0692982
29.4406	0.0435769	0.0598319	0.0792484	0.0628655
29.4669	0.0503807	0.0668908	0.10866	0.0657895
29.4932	0.0532966	0.0668908	0.0931373	0.0649123
29.5194	0.0521626	0.0631933	0.0980392	0.0766082
29.5457	0.0531346	0.0665546	0.116013	0.0730994
29.572	0.0643123	0.0682353	0.104575	0.0710526
29.5982	0.0566985	0.0816807	0.0898693	0.0733918
29.6245	0.0555646	0.0732773	0.115196	0.0751462
29.6507	0.0649603	0.0739496	0.118464	0.077193
29.677	0.0615584	0.0880672	0.107843	0.0845029
29.7033	0.0654463	0.0860504	0.117647	0.0821637
29.7295	0.0660943	0.0860504	0.135621	0.069883
29.7558	0.0743561	0.10084	0.133987	0.0839181
29.782	0.076948	0.105546	0.144608	0.0921053
29.8083	0.078244	0.0944538	0.145425	0.0874269
29.8346	0.0892597	0.117311	0.150327	0.0944444
29.8608	0.0946055	0.13042	0.169935	0.100877
29.8871	0.100275	0.116303	0.168301	0.0959064
29.9133	0.109671	0.125378	0.174837	0.10614
29.9396	0.123765	0.147899	0.195261	0.100877
29.9659	0.138506	0.184538	0.211601	0.115789
29.9921	0.151628	0.186891	0.210784	0.131871
30.0184	0.181435	0.196303	0.245915	0.130702
30.0446	0.197797	0.234958	0.258987	0.150585
30.0709	0.224688	0.244706	0.248366	0.145906
30.0972	0.247206	0.271261	0.322712	0.158187
30.1234	0.278795	0.300168	0.31781	0.17807
30.1497	0.306172	0.327395	0.367647	0.215205
30.1759	0.362385	0.363697	0.412582	0.224269
30.2022	0.396728	0.419832	0.440359	0.258772
30.2285	0.441115	0.447059	0.465686	0.297368
30.2547	0.474162	0.48	0.498366	0.297953
30.281	0.5341	0.510588	0.546569	0.333626
30.3072	0.574923	0.568403	0.57598	0.378363
30.3335	0.628544	0.609748	0.636438	0.427485
30.3598	0.670177	0.67563	0.67402	0.454386
30.386	0.727199	0.720336	0.751634	0.498246
30.4123	0.75814	0.738824	0.857026	0.549123
30.4385	0.814191	0.775798	0.857843	0.57924
30.4648	0.843998	0.845714	0.835784	0.654386
30.4911	0.897943	0.869916	0.897059	0.673684
30.5173	0.915276	0.90084	0.908497	0.769591
30.5436	0.92937	0.952605	0.855392	0.796199
30.5699	0.967763	0.927395	0.897876	0.792105
30.5961	0.979427	0.953277	0.865196	0.873977
30.6224	0.966953	0.968403	0.930556	0.872222
30.6486	0.988012	0.971092	0.911765	0.886257
30.6749	0.967277	0.961681	0.884804	0.911696
30.7012	1	0.987227	0.955882	0.9
30.7274	0.992548	0.978151	0.954248	0.92193
30.7537	0.976997	0.983866	1	0.930409
30.7799	0.984448	1	0.986111	0.927193
30.8062	0.972623	0.996639	0.971405	0.952339
30.8325	0.944921	0.987899	0.934641	0.977485
30.8587	0.90669	0.987227	0.888889	0.985673
30.885	0.895675	0.920672	0.79902	1
30.9112	0.857606	0.846387	0.688725	0.930994
30.9375	0.813705	0.838992	0.595588	0.87807
30.9638	0.772072	0.750252	0.60049	0.874269
30.99	0.727685	0.70521	0.529412	0.838304
31.0163	0.694152	0.682353	0.488562	0.771637
31.0425	0.634214	0.642689	0.454248	0.724269
31.0688	0.60473	0.586555	0.39951	0.654386
31.0951	0.538798	0.532437	0.348856	0.626901
31.1213	0.495545	0.495126	0.295752	0.575439
31.1476	0.454398	0.452101	0.289216	0.529825
31.1738	0.393488	0.416471	0.283497	0.469006
31.2001	0.359469	0.402689	0.271242	0.437135
31.2264	0.320428	0.322353	0.247549	0.39883
31.2526	0.270695	0.311933	0.202614	0.373684
31.2789	0.251417	0.271597	0.189542	0.345322
31.3051	0.214806	0.232605	0.159314	0.303509
31.3314	0.189535	0.206387	0.162582	0.266374
31.3577	0.170744	0.194622	0.177288	0.247368
31.3839	0.14126	0.177815	0.128268	0.22193
31.4102	0.127329	0.166387	0.124183	0.222222
31.4365	0.112425	0.154622	0.128268	0.185965
31.4627	0.0983314	0.132773	0.129902	0.160819
31.489	0.0984934	0.12437	0.102941	0.13538
31.5152	0.0813219	0.112605	0.114379	0.137135
31.5415	0.0798639	0.106891	0.0767974	0.10848
31.5678	0.0691722	0.0981513	0.0996732	0.106725
31.594	0.0649603	0.0968067	0.104575	0.0967836
31.6203	0.0673902	0.100168	0.0980392	0.0938596
31.6465	0.0618824	0.0793277	0.0776144	0.0891813
31.6728	0.0610724	0.0705882	0.0964052	0.0885965
31.6991	0.0581565	0.0736134	0.102124	0.0789474
31.7253	0.0652843	0.0863866	0.0669935	0.0842105
31.7516	0.0568605	0.0732773	0.0906863	0.0769006
31.7778	0.0560505	0.0702521	0.0915033	0.0792398
31.8041	0.0536206	0.0826891	0.0931373	0.0812865
31.8304	0.0516767	0.0763025	0.0980392	0.0766082
31.8566	0.0534586	0.0652101	0.0759804	0.0730994
31.8829	0.0476268	0.0621849	0.0678105	0.0766082
31.9091	0.0500567	0.0668908	0.0710784	0.0777778
31.9354	0.0468168	0.0594958	0.0800654	0.0669591
31.9617	0.0414709	0.0598319	0.0857843	0.069883
31.9879	0.0464928	0.0517647	0.0596405	0.0710526
32.0142	0.0424429	0.0423529	0.0849673	0.0707602
32.0404	0.037259	0.0554622	0.0727124	0.0646199
32.0667	0.0404989	0.0541176	0.0596405	0.0666667
32.093	0.037259	0.0490756	0.0686275	0.0628655
32.1192	0.037421	0.0447059	0.0694444	0.0581871
32.1455	0.036773	0.0420168	0.0743464	0.0622807
32.1717	0.0333711	0.0440336	0.0833333	0.0654971
32.198	0.0298072	0.052437	0.0759804	0.0570175
32.2243	0.0309412	0.0571429	0.0580065	0.0587719
32.2505	0.0336951	0.0440336	0.0563725	0.0587719
32.2768	0.0302932	0.0416807	0.0694444	0.0532164
32.303	0.0348291	0.0386555	0.0588235	0.0593567
32.3293	0.0291592	0.0436975	0.0571895	0.0567251
32.3556	0.0293212	0.0443697	0.0629085	0.0555556
32.3818	0.0251093	0.0430252	0.0645425	0.0584795
32.4081	0.0332091	0.0410084	0.0490196	0.051462
32.4344	0.0294832	0.0379832	0.0604575	0.0403509
32.4606	0.0277013	0.0346218	0.0465686	0.0497076
32.4869	0.0289972	0.0386555	0.0612745	0.0517544
32.5131	0.0249474	0.0373109	0.0604575	0.0406433
32.5394	0.0220314	0.0319328	0.0555556	0.047076
32.5657	0.0296452	0.0369748	0.0522876	0.0497076
32.5919	0.0264053	0.0336134	0.0620915	0.047076
32.6182	0.0233274	0.0359664	0.0759804	0.0429825
32.6444	0.0247854	0.0315966	0.0743464	0.0479532
32.6707	0.0220314	0.0312605	0.0678105	0.0461988
32.697	0.0205735	0.0440336	0.0637255	0.0505848
32.7232	0.0246234	0.0393277	0.0580065	0.0464912
32.7495	0.0265673	0.0396639	0.0522876	0.0479532
32.7757	0.0204115	0.0342857	0.0465686	0.0444444
32.802	0.0197635	0.032605	0.0547386	0.045614
32.8283	0.0217074	0.0332773	0.0424837	0.0421053
32.8545	0.0272153	0.0228571	0.0416667	0.045614
32.8808	0.0223554	0.0379832	0.0522876	0.0467836
32.907	0.0205735	0.0366387	0.0539216	0.0453216
32.9333	0.0191155	0.0420168	0.0653595	0.0394737
32.9596	0.0226794	0.0339496	0.0457516	0.0362573
32.9858	0.0236514	0.032605	0.0653595	0.0421053
33.0121	0.0194395	0.029916	0.0473856	0.0406433
33.0383	0.0194395	0.0282353	0.0506536	0.0461988
33.0646	0.0213834	0.0312605	0.0539216	0.0438596
33.0909	0.0207355	0.0292437	0.0383987	0.0421053
33.1171	0.0186295	0.0332773	0.0571895	0.0461988
33.1434	0.0220314	0.04	0.0433007	0.0400585
33.1696	0.0173335	0.0352941	0.0612745	0.0403509
33.1959	0.0249474	0.0248739	0.0653595	0.0400585
33.2222	0.0210595	0.0302521	0.0727124	0.0362573
33.2484	0.0208975	0.0268908	0.0563725	0.0385965
33.2747	0.0194395	0.0346218	0.0506536	0.044152
33.301	0.0197635	0.0258824	0.0473856	0.0406433
33.3272	0.0186295	0.0295798	0.0571895	0.0415205
33.3535	0.0168476	0.0265546	0.0702614	0.0383041
33.3797	0.0153896	0.034958	0.0620915	0.0388889
33.406	0.0234894	0.0252101	0.0547386	0.0444444
33.4323	0.0150656	0.0336134	0.0318627	0.0418129
33.4585	0.0202495	0.0278992	0.0702614	0.0400585
33.4848	0.0176575	0.0356303	0.0669935	0.045614
33.511	0.0191155	0.0315966	0.0612745	0.0421053
33.5373	0.0204115	0.0339496	0.0710784	0.044152
33.5636	0.0225174	0.0332773	0.0555556	0.0432749
33.5898	0.0192775	0.029916	0.0629085	0.0380117
33.6161	0.0145796	0.0309244	0.0604575	0.0309942
33.6423	0.0174955	0.0309244	0.0473856	0.0473684
33.6686	0.0205735	0.04	0.0563725	0.0464912
33.6949	0.0168476	0.0329412	0.0637255	0.0371345
33.7211	0.0189535	0.0426891	0.0743464	0.0377193
33.7474	0.0166856	0.0359664	0.0612745	0.0371345
33.7736	0.0166856	0.0406723	0.0645425	0.0488304
33.7999	0.0207355	0.0373109	0.0612745	0.0432749
33.8262	0.0173335	0.0342857	0.0596405	0.0418129
33.8524	0.0223554	0.029916	0.0751634	0.0444444
33.8787	0.0184675	0.0426891	0.0710784	0.0520468
33.9049	0.0238134	0.0386555	0.0612745	0.0517544
33.9312	0.0208975	0.0423529	0.0915033	0.0380117
33.9575	0.0192775	0.0544538	0.0751634	0.0388889
33.9837	0.0174955	0.0426891	0.0710784	0.0502924
34.01	0.0205735	0.0396639	0.0718954	0.048538
34.0362	0.0251093	0.0494118	0.0571895	0.0435673
34.0625	0.0241374	0.0460504	0.0776144	0.05
34.0888	0.0208975	0.0544538	0.0857843	0.0479532
34.115	0.0262433	0.045042	0.0841503	0.044152
34.1413	0.0197635	0.0521008	0.0759804	0.0508772
34.1676	0.0199255	0.0521008	0.0857843	0.0538012
34.1938	0.0252713	0.0581513	0.0964052	0.0538012
34.2201	0.0238134	0.0457143	0.0874183	0.0573099
34.2463	0.0264053	0.0638655	0.0874183	0.0488304
34.2726	0.0252713	0.0638655	0.0882353	0.0564327
34.2989	0.0257573	0.0605042	0.0751634	0.052924
34.3251	0.0231654	0.0531092	0.0857843	0.0596491
34.3514	0.0254333	0.0655462	0.0882353	0.0675439
34.3776	0.0257573	0.0631933	0.0653595	0.0608187
34.4039	0.0275393	0.0642017	0.0784314	0.0564327
34.4302	0.0225174	0.0682353	0.0759804	0.0552632
34.4564	0.0264053	0.0635294	0.0767974	0.0564327
34.4827	0.0223554	0.0581513	0.0727124	0.0552632
34.5089	0.0233274	0.0598319	0.0825163	0.0578947
34.5352	0.0252713	0.0584874	0.0727124	0.0596491
34.5615	0.0217074	0.0615126	0.0710784	0.0578947
34.5877	0.0236514	0.0457143	0.0580065	0.0590643
34.614	0.0260813	0.0436975	0.0588235	0.0549708
34.6402	0.0239754	0.057479	0.0735294	0.051462
34.6665	0.0173335	0.0497479	0.0735294	0.0538012
34.6928	0.0194395	0.0480672	0.0653595	0.0447368
34.719	0.0187915	0.0460504	0.0539216	0.0459064
34.7453	0.0181435	0.0423529	0.0506536	0.0517544
34.7715	0.0140936	0.0447059	0.0392157	0.0453216
34.7978	0.0189535	0.032605	0.0416667	0.0388889
34.8241	0.0215454	0.0396639	0.0629085	0.0473684
34.8503	0.0161996	0.0393277	0.0498366	0.0421053
34.8766	0.0166856	0.034958	0.0465686	0.0385965
34.9028	0.0194395	0.0282353	0.0449346	0.0383041
34.9291	0.0170096	0.0315966	0.0457516	0.0397661
34.9554	0.0124737	0.0188235	0.0620915	0.0356725
34.9816	0.0144176	0.0289076	0.0351307	0.0318713
35.0079	0.0140936	0.0285714	0.0441176	0.0339181
35.0341	0.0161996	0.0245378	0.0482026	0.0365497
35.0604	0.0149036	0.0305882	0.0465686	0.0362573
35.0867	0.0119877	0.0208403	0.0465686	0.0356725
35.1129	0.0150656	0.0278992	0.0547386	0.0333333
35.1392	0.0119877	0.0292437	0.0498366	0.0333333
35.1655	0.0106917	0.0235294	0.0383987	0.0377193
35.1917	0.0134457	0.0154622	0.0334967	0.0333333
35.218	0.0142556	0.027563	0.0449346	0.0289474
35.2442	0.0121497	0.0289076	0.0334967	0.0298246
35.2705	0.00696582	0.027563	0.0416667	0.0315789
35.2968	0.0108537	0.0268908	0.0424837	0.0339181
35.323	0.0108537	0.0215126	0.0302288	0.0330409
35.3493	0.0145796	0.0245378	0.0212418	0.0362573
35.3755	0.0126357	0.0278992	0.0473856	0.0391813
35.4018	0.0106917	0.0262185	0.0310458	0.0342105
35.4281	0.0126357	0.0248739	0.0245098	0.0336257
35.4543	0.00971975	0.0198319	0.0392157	0.0342105
35.4806	0.0140936	0.022521	0.0359477	0.0321637
35.5068	0.0126357	0.0252101	0.0473856	0.0347953
35.5331	0.00971975	0.017479	0.0375817	0.0304094
35.5594	0.0100437	0.0238655	0.0400327	0.0353801
35.5856	0.0131217	0.0218487	0.0367647	0.0359649
35.6119	0.0129597	0.0137815	0.0310458	0.028655
35.6381	0.00615584	0.0262185	0.0408497	0.0371345
35.6644	0.0108537	0.0215126	0.0334967	0.0368421
35.6907	0.0136076	0.017479	0.0326797	0.0304094
35.7169	0.0121497	0.0215126	0.0302288	0.0309942
35.7432	0.0111777	0.0231933	0.0122549	0.0371345
35.7694	0.0121497	0.0211765	0.0318627	0.0391813
35.7957	0.0123117	0.0107563	0.0334967	0.0350877
35.822	0.0105297	0.0114286	0.0441176	0.0307018
35.8482	0.0113397	0.0194958	0.0375817	0.0269006
35.8745	0.00712781	0.022521	0.0245098	0.0321637
35.9007	0.00712781	0.0171429	0.0367647	0.0321637
35.927	0.00809979	0.0134454	0.0359477	0.0356725
35.9533	0.0110157	0.0194958	0.0351307	0.0318713
35.9795	0.00647983	0.0205042	0.0236928	0.0277778
36.0058	0.0103677	0.0157983	0.0261438	0.0318713
36.0321	0.0108537	0.0141176	0.0408497	0.028655
36.0583	0.0113397	0.0198319	0.0261438	0.0266082
36.0846	0.0119877	0.0211765	0.0441176	0.0330409
36.1108	0.0119877	0.0252101	0.0326797	0.0339181
36.1371	0.00923376	0.0215126	0.0294118	0.0342105
36.1634	0.0106917	0.0302521	0.0449346	0.0307018
36.1896	0.00988174	0.0194958	0.0400327	0.0266082
36.2159	0.0110157	0.0194958	0.0375817	0.0295322
36.2421	0.0105297	0.0215126	0.0277778	0.0330409
36.2684	0.0103677	0.0191597	0.0220588	0.0283626
36.2947	0.00664183	0.0194958	0.0457516	0.0266082
36.3209	0.00745181	0.0104202	0.0326797	0.030117
36.3472	0.0103677	0.0215126	0.0269608	0.0280702
36.3734	0.0124737	0.0191597	0.0383987	0.030117
36.3997	0.0126357	0.0171429	0.0367647	0.0283626
36.426	0.0115017	0.0221849	0.0196078	0.0312865
36.4522	0.00809979	0.0178151	0.0163399	0.0330409
36.4785	0.00599384	0.0181513	0.0318627	0.0298246
36.5047	0.00988174	0.0208403	0.0506536	0.0298246
36.531	0.0118257	0.0191597	0.0212418	0.030117
36.5573	0.0102057	0.0208403	0.0294118	0.0304094
36.5835	0.0106917	0.0215126	0.0285948	0.0356725
36.6098	0.0100437	0.0248739	0.0351307	0.0353801
36.636	0.0100437	0.0235294	0.0383987	0.0283626
36.6623	0.0113397	0.0255462	0.0294118	0.0339181
36.6886	0.00971975	0.0191597	0.0269608	0.0339181
36.7148	0.00890977	0.0272269	0.0343137	0.0365497
36.7411	0.00939576	0.0255462	0.0367647	0.0315789
36.7673	0.0110157	0.0245378	0.0424837	0.0371345
36.7936	0.0102057	0.0181513	0.0351307	0.0260234
36.8199	0.0113397	0.0292437	0.0383987	0.0307018
36.8461	0.00874777	0.0248739	0.0359477	0.0356725
36.8724	0.0106917	0.0201681	0.0367647	0.0307018
36.8986	0.0123117	0.0231933	0.0375817	0.028655
36.9249	0.0077758	0.0157983	0.0392157	0.0307018
36.9512	0.00971975	0.0258824	0.0498366	0.0339181
36.9774	0.0132837	0.0366387	0.0302288	0.0283626
37.0037	0.0118257	0.0242017	0.0343137	0.0327485
37.03	0.0119877	0.022521	0.0506536	0.0339181
37.0562	0.0115017	0.032605	0.0449346	0.0298246
37.0825	0.0121497	0.0356303	0.0441176	0.0312865
37.1087	0.0142556	0.0309244	0.0375817	0.0377193
37.135	0.0149036	0.0305882	0.0424837	0.0383041
37.1613	0.0121497	0.034958	0.0612745	0.0397661
37.1875	0.0132837	0.0346218	0.0383987	0.0350877
37.2138	0.0147416	0.0319328	0.0694444	0.0347953
37.24	0.0136076	0.0386555	0.0588235	0.0345029
37.2663	0.0171716	0.0393277	0.0416667	0.0385965
37.2926	0.0163616	0.04	0.0629085	0.0292398
37.3188	0.0179815	0.0406723	0.0604575	0.0397661
37.3451	0.0152276	0.0531092	0.0588235	0.0435673
37.3713	0.0200875	0.0514286	0.0735294	0.0426901
37.3976	0.0218694	0.0470588	0.0751634	0.0479532
37.4239	0.0217074	0.0628571	0.0792484	0.0450292
37.4501	0.0226794	0.0588235	0.0759804	0.0406433
37.4764	0.0210595	0.0685714	0.0816993	0.051462
37.5026	0.0239754	0.0742857	0.0702614	0.0532164
37.5289	0.0280253	0.0729412	0.0710784	0.0447368
37.5552	0.0244614	0.0779832	0.0841503	0.052924
37.5814	0.0252713	0.067563	0.0906863	0.0473684
37.6077	0.0322372	0.0759664	0.0972222	0.0546784
37.6339	0.0281873	0.0830252	0.0964052	0.0611111
37.6602	0.0312652	0.0857143	0.0833333	0.0611111
37.6865	0.0252713	0.072605	0.0923203	0.0587719
37.7127	0.0302932	0.0887395	0.104575	0.0578947
37.739	0.0298072	0.0786555	0.103758	0.0605263
37.7652	0.0265673	0.0884034	0.0906863	0.0599415
37.7915	0.0356391	0.0877311	0.0841503	0.0631579
37.8178	0.0311032	0.0931092	0.107026	0.0654971
37.844	0.0264053	0.0830252	0.0776144	0.0652047
37.8703	0.0293212	0.0763025	0.0955882	0.0643275
37.8966	0.0283493	0.0823529	0.0792484	0.0608187
37.9228	0.0280253	0.0836975	0.0718954	0.0681287
37.9491	0.0285113	0.0773109	0.0972222	0.0649123
37.9753	0.0298072	0.0789916	0.0727124	0.0649123
38.0016	0.0251093	0.0662185	0.0718954	0.0751462
38.0279	0.0238134	0.0702521	0.0473856	0.0567251
38.0541	0.0192775	0.0662185	0.0596405	0.0573099
38.0804	0.0238134	0.0668908	0.0857843	0.0672515
38.1066	0.0210595	0.0490756	0.0678105	0.0660819
38.1329	0.0160376	0.0517647	0.0571895	0.0482456
38.1592	0.0168476	0.0531092	0.0620915	0.0482456
38.1854	0.0157136	0.0477311	0.0449346	0.0564327
38.2117	0.0183055	0.0480672	0.0416667	0.0502924
38.2379	0.0124737	0.0544538	0.0334967	0.0423977
38.2642	0.0139316	0.0477311	0.0416667	0.047076
38.2905	0.0157136	0.0406723	0.0441176	0.0429825
38.3167	0.0161996	0.0376471	0.0310458	0.0421053
38.343	0.0132837	0.0373109	0.0457516	0.0388889
38.3692	0.0123117	0.0278992	0.0277778	0.0400585
38.3955	0.0126357	0.0278992	0.0277778	0.0418129
38.4218	0.0134457	0.0346218	0.0367647	0.0356725
38.448	0.0113397	0.0262185	0.0277778	0.0415205
38.4743	0.0108537	0.032605	0.0236928	0.0289474
38.5005	0.0140936	0.0248739	0.0400327	0.0309942
38.5268	0.0103677	0.027563	0.0277778	0.0295322
38.5531	0.00745181	0.0265546	0.0204248	0.0283626
38.5793	0.00971975	0.0252101	0.0204248	0.0359649
38.6056	0.00858578	0.0228571	0.0294118	0.0318713
38.6318	0.00583185	0.0151261	0.0261438	0.0327485
38.6581	0.0108537	0.0191597	0.0155229	0.0269006
38.6844	0.00842378	0.0201681	0.0334967	0.0342105
38.7106	0.00809979	0.0168067	0.0277778	0.028655
38.7369	0.00858578	0.0151261	0.0433007	0.0309942
38.7631	0.00453588	0.0215126	0.0302288	0.0269006
38.7894	0.00664183	0.0178151	0.0400327	0.028655
38.8157	0.00728981	0.0137815	0.0375817	0.0304094
38.8419	0.00988174	0.0131092	0.0294118	0.0295322
38.8682	0.00874777	0.012437	0.0285948	0.0307018
38.8945	0.0105297	0.017479	0.0171569	0.025731
38.9207	0.00583185	0.0144538	0.0204248	0.0298246
38.947	0.00647983	0.0178151	0.0318627	0.0225146
38.9732	0.00680382	0.0221849	0.0236928	0.0330409
38.9995	0.00696582	0.0117647	0.0130719	0.0239766
39.0258	0.00842378	0.0131092	0.0187908	0.0280702
39.052	0.0102057	0.0134454	0.0245098	0.0233918
39.0783	0.00890977	0.0164706	0.0236928	0.0236842
39.1045	0.00696582	0.0134454	0.0196078	0.025731
39.1308	0.00340191	0.0127731	0.00898693	0.027193
39.1571	0.00647983	0.0137815	0.0310458	0.0274854
39.1833	0.00696582	0.0164706	0.0147059	0.030117
39.2096	0.00259193	0.0117647	0.0171569	0.0260234
39.2358	0.00550786	0.0110924	0.0163399	0.021345
39.2621	0.00696582	0.0127731	0.0179739	0.0283626
39.2884	0.00599384	0.0144538	0.0228758	0.0292398
39.3146	0.00647983	0.0107563	0.0179739	0.0289474
39.3409	0.00453588	0.0201681	0.0318627	0.0277778
39.3671	0.00647983	0.012437	0.0187908	0.0295322
39.3934	0.00404989	0.0114286	0.0302288	0.0207602
39.4197	0.00680382	0.0157983	0.0343137	0.0269006
39.4459	0.00566985	0.0151261	0.0196078	0.0233918
39.4722	0.00502187	0.00941176	0.0212418	0.0274854
39.4984	0.00583185	0.0184874	0.0326797	0.0216374
39.5247	0.00631784	0.012437	0.00735294	0.0245614
39.551	0.00469788	0.010084	0.00898693	0.024269
39.5772	0.00680382	0.0087395	0.0318627	0.0254386
39.6035	0.00453588	0.0201681	0.0236928	0.0274854
39.6297	0.00566985	0.0164706	0.0196078	0.0274854
39.656	0.00664183	0.012437	0.0187908	0.0292398
39.6823	0.00469788	0.0164706	0.0179739	0.0254386
39.7085	0.00550786	0.0154622	0.0196078	0.0283626
39.7348	0.00323992	0.0154622	0.000816993	0.0254386
39.7611	0.00421189	0.00907563	0.0334967	0.0187135
39.7873	0.00469788	0.0154622	0.00735294	0.022807
39.8136	0.0076138	0.00605042	0.0179739	0.0219298
39.8398	0.00307792	0.00806723	0.0261438	0.024269
39.8661	0.00566985	0.00705882	0.0138889	0.0233918
39.8924	0.00323992	0.00773109	0.0204248	0.0219298
39.9186	0.00566985	0.0097479	0.0261438	0.0269006
39.9449	0.00421189	0.00504202	0.00571895	0.0210526
39.9711	0.00404989	0.0087395	0.00898693	0.0239766
39.9974	0.0076138	0.0114286	0.0163399	0.0233918
40.0237	0.00534586	0.00537815	0.0122549	0.0204678
40.0499	0.00469788	0.00840336	0.0228758	0.0219298
40.0762	0.00647983	0.0087395	0	0.0239766
40.1024	0.00453588	0.00941176	0.0204248	0.0207602
40.1287	0.0077758	0.0134454	0.0261438	0.0172515
40.155	0.00275393	0.00941176	0.0302288	0.0181287
40.1812	0.00615584	0.00941176	0.0204248	0.0204678
40.2075	0.00129597	0.00806723	0.0147059	0.027193
40.2337	0.00323992	0.0141176	0.0318627	0.0327485
40.26	0.00518387	0.0097479	0.0171569	0.0201754
40.2863	0	0.00470588	0.0114379	0.0266082
40.3125	0.00356391	0.0117647	0.0220588	0.019883
40.3388	0.00307792	0.00739496	0.0147059	0.021345
40.365	0.00194395	0.0114286	0.00326797	0.0201754
40.3913	0.00550786	0.0121008	0.00980392	0.0248538
40.4176	0.0038879	0.0087395	0.0163399	0.0201754
40.4438	0.00469788	0.010084	0.00490196	0.0230994
40.4701	0.00259193	0.00705882	0.0269608	0.021345
40.4963	0.00534586	0.0134454	0.0228758	0.0207602
40.5226	0.00161996	0.00638655	0.00816993	0.0187135
40.5489	0.00583185	0.00907563	0.00816993	0.0248538
40.5751	0.00307792	0.00672269	0.0196078	0.0181287
40.6014	0.00291592	0.00537815	0.0106209	0.0216374
40.6276	0.00502187	0.0104202	0.0147059	0.0210526
40.6539	0.00210595	0.00907563	0.0187908	0.0219298
40.6802	0.00421189	0.00605042	0.0106209	0.019883
40.7064	0.00421189	0.00436975	0.00980392	0.0254386
40.7327	0.00178195	0.00739496	0.0171569	0.0192982
40.759	0.00340191	0.00638655	0.0269608	0.025731
40.7852	0.00275393	0.0144538	0.0253268	0.0201754
40.8115	0.00275393	0.00201681	0.0138889	0.0248538
40.8377	0.00566985	0.012437	0.0130719	0.0216374
40.864	0.00631784	0.00571429	0.00653595	0.0251462
40.8903	0.0037259	0.0104202	0.0163399	0.0233918
40.9165	0.0037259	0.00302521	0.00163399	0.0230994
40.9428	0.00485987	0.00941176	0.0138889	0.0239766
40.969	0.00647983	0.00369748	0.0122549	0.0166667
40.9953	0.00323992	0.00369748	0.0122549	0.0210526
41.0216	0.00210595	0.010084	0.00571895	0.0178363
41.0478	0.00161996	0.00436975	0.0196078	0.0195906
41.0741	0.00453588	0.00268908	0.0147059	0.0204678
41.1003	0.00421189	0.00773109	0.00408497	0.0216374
41.1266	0.00307792	0.00302521	0.0179739	0.0166667
41.1529	0.00275393	0.010084	0.0261438	0.0210526
41.1791	0.00453588	0.00605042	0.0171569	0.0230994
41.2054	0.00664183	0.010084	0.0155229	0.0216374
41.2316	0.00161996	0.00638655	0.000816993	0.0181287
41.2579	0.00404989	0.00571429	0.0130719	0.0190058
41.2842	0.00421189	0.00369748	0.0155229	0.0201754
41.3104	0.0038879	0.0010084	0.0179739	0.0195906
41.3367	0.00194395	0.00806723	0.00653595	0.0187135
41.3629	0.0038879	0.00369748	0.0212418	0.0201754
41.3892	0.00518387	0.00235294	0.0187908	0.021345
41.4155	0.00307792	0.00907563	0.0114379	0.0222222
41.4417	0.00583185	0.00403361	0.00898693	0.0225146
41.468	0.00178195	0.010084	0.0187908	0.0222222
41.4942	0.00518387	0.00571429	0.0163399	0.0192982
41.5205	0.00307792	0.0131092	0.00408497	0.0207602
41.5468	0.00583185	0.00537815	0.00980392	0.0251462
41.573	0	0.00773109	0.0179739	0.0190058
41.5993	0.00323992	0.00907563	0.00898693	0.0239766
41.6256	0.00615584	0.00168067	0.0138889	0.021345
41.6518	0.00485987	0.00638655	0.0147059	0.0207602
41.6781	0.00404989	0.00470588	0.00980392	0.0201754
41.7043	0.00323992	0.0151261	0.00735294	0.0201754
41.7306	0.00323992	0.00739496	0.0122549	0.0230994
41.7569	0.00210595	0.00369748	0.0196078	0.021345
41.7831	0.0038879	0.00403361	0	0.022807
41.8094	0.00323992	0.00504202	0.0122549	0.0210526
41.8356	0.00502187	0.00369748	0.0228758	0.0222222
41.8619	0.000485987	0.00571429	0.0212418	0.0236842
41.8882	0.00340191	0.00705882	0.0196078	0.0269006
41.9144	0.00826179	0.00773109	0.0236928	0.0175439
41.9407	0.00485987	0.00504202	0.00490196	0.0225146
41.9669	0.00194395	0.00302521	0.0253268	0.0222222
41.9932	0.00502187	0.00168067	0.0196078	0.0175439
42.0195	0.00307792	0.00605042	0.00490196	0.019883
42.0457	0.00437389	0.0117647	0.0285948	0.0207602
42.072	0.00307792	0.00941176	0.00245098	0.0248538
42.0982	0.00356391	0.00806723	0.0147059	0.0187135
42.1245	0.00275393	0.00504202	0.0212418	0.0248538
42.1508	0.00437389	0.0097479	0.0163399	0.0251462
42.177	0.00356391	0.0107563	0.0138889	0.0192982
42.2033	0.00566985	0.00907563	0.00571895	0.0248538
42.2295	0.00421189	0.00235294	0.0179739	0.0201754
42.2558	0.00599384	0.00941176	0.0114379	0.022807
42.2821	0.00404989	0.00941176	0.0122549	0.0225146
42.3083	0.00518387	0.00302521	0.0163399	0.024269
42.3346	0.0037259	0.00672269	0.0147059	0.0245614
42.3608	0.00550786	0.00739496	0.0163399	0.0233918
42.3871	0.00307792	0.0168067	0.00898693	0.021345
42.4134	0.00745181	0.00773109	0.0163399	0.0225146
42.4396	0.00534586	0.010084	0.0114379	0.021345
42.4659	0.00421189	0.00571429	0.0228758	0.0216374
42.4921	0.00696582	0.00941176	0.0236928	0.0166667
42.5184	0.00680382	0.00672269	0.0285948	0.0201754
42.5447	0.00259193	0.00705882	0.0114379	0.022807
42.5709	0.00259193	0.0141176	0.0212418	0.0254386
42.5972	0.00421189	0.00369748	0.0269608	0.0239766
42.6235	0.00242994	0.00907563	0.00980392	0.0216374
42.6497	0.00340191	0.00705882	0.0122549	0.0251462
42.676	0.00194395	0.0097479	0.0179739	0.0222222
42.7022	0.0038879	0.00571429	0.0106209	0.0216374
42.7285	0.00323992	0.00571429	0.0294118	0.0263158
42.7548	0.000809979	0	0.0163399	0.0204678
42.781	0.00469788	0.00302521	0.00735294	0.0181287
42.8073	0.00210595	0.0127731	0.00653595	0.0178363
42.8335	0.00226794	0.00907563	0.0163399	0.0236842
42.8598	0.00745181	0.00840336	0.0228758	0.0190058
42.8861	0.00583185	0.0097479	0.0163399	0.0263158
42.9123	0.00356391	0.0110924	0.0204248	0.025731
42.9386	0.00680382	0.0117647	0.0196078	0.0309942
42.9648	0.00550786	0.0144538	0.0253268	0.0280702
42.9911	0.00534586	0.0114286	0.0212418	0.0236842
43.0174	0.00550786	0.00941176	0.0228758	0.0251462
43.0436	0.00566985	0.0127731	0.0147059	0.0190058
43.0699	0.00793779	0.0147899	0.0204248	0.0260234
43.0961	0.00923376	0.0114286	0.0253268	0.024269
43.1224	0.00421189	0.0097479	0.0269608	0.0251462
43.1487	0.0077758	0.0154622	0.0261438	0.0248538
43.1749	0.00712781	0.0188235	0.0163399	0.0269006
43.2012	0.00647983	0.0097479	0.0318627	0.025731
43.2274	0.00566985	0.012437	0.0261438	0.024269
43.2537	0.00793779	0.0114286	0.0277778	0.028655
43.28	0.00550786	0.0262185	0.0392157	0.0266082
43.3062	0.00712781	0.0221849	0.0318627	0.0307018
43.3325	0.00955775	0.0228571	0.0220588	0.0295322
43.3587	0.00566985	0.0188235	0.0196078	0.0280702
43.385	0.0113397	0.022521	0.0359477	0.0266082
43.4113	0.0113397	0.0242017	0.0310458	0.0315789
43.4375	0.0127977	0.0359664	0.0473856	0.0292398
43.4638	0.0111777	0.0336134	0.0400327	0.0318713
43.4901	0.0127977	0.0278992	0.0343137	0.0269006
43.5163	0.0113397	0.0278992	0.0334967	0.0289474
43.5426	0.0132837	0.0359664	0.0359477	0.0383041
43.5688	0.0139316	0.050084	0.0359477	0.0385965
43.5951	0.0149036	0.0460504	0.0522876	0.0315789
43.6214	0.0140936	0.0396639	0.0343137	0.0380117
43.6476	0.0140936	0.032605	0.0465686	0.0353801
43.6739	0.0142556	0.0484034	0.0465686	0.0365497
43.7001	0.0153896	0.0457143	0.0383987	0.0409357
43.7264	0.0173335	0.0594958	0.0555556	0.0406433
43.7527	0.0194395	0.0497479	0.0718954	0.0435673
43.7789	0.0157136	0.0635294	0.0531046	0.0423977
43.8052	0.0150656	0.0608403	0.0743464	0.0517544
43.8314	0.0145796	0.0480672	0.0482026	0.045614
43.8577	0.0217074	0.0584874	0.0661765	0.0523392
43.884	0.0189535	0.0655462	0.0710784	0.0461988
43.9102	0.0205735	0.057479	0.0588235	0.0453216
43.9365	0.0183055	0.0618487	0.0522876	0.0447368
43.9627	0.0186295	0.0621849	0.0645425	0.0555556
43.989	0.0168476	0.0578151	0.0522876	0.0517544
44.0153	0.0136076	0.0487395	0.0539216	0.0476608
44.0415	0.0189535	0.0561345	0.0498366	0.0520468
44.0678	0.0136076	0.0443697	0.0514706	0.044152
44.094	0.0123117	0.0557983	0.0318627	0.0447368
44.1203	0.0140936	0.0510924	0.0449346	0.0345029
44.1466	0.0116637	0.0423529	0.0334967	0.0394737
44.1728	0.0123117	0.0363025	0.0441176	0.0388889
44.1991	0.0115017	0.0413445	0.0187908	0.0339181
44.2253	0.0140936	0.0342857	0.0326797	0.0400585
44.2516	0.0123117	0.0312605	0.0138889	0.0391813
44.2779	0.00858578	0.0309244	0.0367647	0.0415205
44.3041	0.0115017	0.0265546	0.0269608	0.0371345
44.3304	0.0127977	0.0342857	0.0318627	0.0327485
44.3566	0.00874777	0.0309244	0.0310458	0.0312865
44.3829	0.0077758	0.0215126	0.0245098	0.0304094
44.4092	0.00955775	0.0285714	0.0204248	0.0339181
44.4354	0.00745181	0.0168067	0.00898693	0.0312865
44.4617	0.00826179	0.0151261	0.0253268	0.0318713
44.488	0.00745181	0.0178151	0.0269608	0.0304094
44.5142	0.00923376	0.0184874	0.0236928	0.0312865
44.5405	0.00696582	0.0242017	0.00735294	0.0298246
44.5667	0.00696582	0.0211765	0.0294118	0.0292398
44.593	0.00923376	0.0178151	0.00326797	0.027193
44.6193	0.00421189	0.0201681	0.0179739	0.0254386
44.6455	0.00647983	0.0147899	0.0204248	0.0269006
44.6718	0.00809979	0.0231933	0.00653595	0.0289474
44.698	0.0077758	0.0154622	0.00898693	0.0292398
44.7243	0.00615584	0.0188235	0.0212418	0.0307018
44.7506	0.00858578	0.0137815	0.0253268	0.0315789
44.7768	0.00728981	0.012437	0.0155229	0.0283626
44.8031	0.00485987	0.0171429	0.0130719	0.0327485
44.8293	0.0077758	0.0157983	0.0163399	0.0245614
44.8556	0.00599384	0.0107563	0.0179739	0.0210526
44.8819	0.00453588	0.0144538	0.0171569	0.022807
44.9081	0.00615584	0.0198319	0.0122549	0.0239766
44.9344	0.00680382	0.012437	0.00408497	0.0219298
44.9606	0.00242994	0.0164706	0.0171569	0.0225146
44.9869	0.0076138	0.0087395	0.0155229	0.024269
				0.00614035
				0.00672515
				0.00935673
				0.00643275
				0.00614035
				0.00847953
				0.00643275
				0.00526316
				0.00730994
				0.00409357
				0.00643275
				0.00350877
				0.00643275
				0.00438596
				0.00789474
				0.00935673
				0.00935673
				0.00526316
				0.00789474
				0.00321637
				0.0116959
				0.00614035
				0.00263158
				0.00994152
				0.00730994
				0.0102339
				0.00730994
				0.00555556
				0.00847953
				0.00526316
				0.00789474
				0.00497076
				0.00964912
				0.00438596
				0.00964912
				0.00964912
				0.0114035
				0.00760234
				0.0131579
				0.0134503
				0.0140351
				0.0116959
				0.0157895
				0.0114035
				0.0114035
				0.0116959
				0.0166667
				0.0134503
				0.0140351
				0.0152047
				0.0137427
				0.0128655
				0.0140351
				0.0128655
				0.0137427
				0.0131579
				0.0108187
				0.0146199
				0.0178363
				0.0175439
				0.0160819
				0.0134503
				0.0154971
				0.0157895
				0.0195906
				0.0143275
				0.0152047
				0.0152047
				0.0163743
				0.00964912
				0.0163743
				0.0128655
				0.00964912
				0.0125731
				0.0111111
				0.0122807
				0.0146199
				0.0119883
				0.00964912
				0.0108187
				0.0111111
				0.00877193
				0.00701754
				0.00497076
				0.00672515
				0.00263158
				0.00233918
				0.00409357
				0.00643275
				0.00526316
				0.00701754
				0.00380117
				0.00643275
				0.00555556
				0.00409357
				0.00526316
				0.00292398
				0.00380117
				0.00321637
				0.00497076
				0.00526316
				0.00438596
				0.00467836
				0.00438596
				0.00409357
				0.00643275
				0.00555556
				0.00877193
				0.00380117
				0.00584795
				0.00555556
				0.00730994
				0.00730994
				0.00497076
				0.00350877
				0.00350877
				0.00730994
				0.00701754
				0.00409357
				0.00847953
				0.00438596
				0.00497076
				0.00292398
				0.00584795
				0.00467836
				0.00467836
				0.00292398
				0.00380117
				0.00438596
				0.00555556
				0.00380117
				0.00321637
				0.00438596
				0.00760234
				0.00350877
				0.00555556
				0.00263158
				0.00614035
				0.00467836
				0.00263158
				0.00526316
				0.00760234
				0.00672515
				0.00467836
				0.00146199
				0.00818713
				0.00730994
				0.00672515
				0.00584795
				0.00467836
				0.00730994
				0.00614035
				0.00409357
				0.00789474
				0.00467836
				0.00994152
				0.00614035
				0.00643275
				0.00818713
				0.00555556
				0.00526316
				0.00614035
				0.00877193
				0.00204678
				0.00818713
				0.00701754
				0.00467836
				0.00409357
				0.00438596
				0.00935673
				0.00964912
				0.00818713
				0.00672515
				0.00701754
				0.00614035
				0.00643275
				0.00584795
				0.00643275
				0.00526316
				0.00497076
				0.00438596
				0.00409357
				0.00789474
				0.00818713
				0.00526316
				0.00672515
				0.00438596
				0.00614035
				0.00643275
				0.00555556
				0.00555556
				0.00292398
				0.00409357
				0.00643275
				0.00614035
				0.00438596
				0.00497076
				0.00321637
				0.00497076
				0.00497076
				0.00321637
				0.00672515
				0.00233918
				0.00526316
				0.00204678
				0.00146199
				0.00409357
				0.00380117
				0.00292398
				0.00409357
				0.00438596
				0.00350877
				0.00292398
				0.00555556
				0.00263158
				0.00292398
				0.00467836
				0.00380117
				0.00292398
				0.00350877
				0.00292398
				0.00467836
				0.00380117
				0.00321637
				0.00380117
				0.00321637
				0.00175439
				0.00409357
				0.00409357
				0.00350877
				0.00292398
				0.00263158
				0.00467836
				0.00380117
				0.00146199
				0.00350877
				0
				0.00584795
				0.00526316
				0.00467836
				0.00467836
				0.00350877
				0.00321637
				0.00409357
				0.00146199
				0.00175439
				0.00321637
				0.00380117
				0.00526316
				0.00175439
				0.00350877
				0.00350877
				0.00350877
				0.00467836
				0.00292398
				0.00146199
				0.00292398
				0.00321637
				0.00321637
				0.000584795
				0.00672515
				0.00146199
				0.00292398
				0
				0.00146199
				0
				0.00292398
				0.00233918
				0.00321637
				0.00350877
				0.00497076
				0.00321637
				0.00467836
				0.00233918
				0.00321637
				0.00467836
				0.00380117
				0.00555556
				0.00409357
				0.00321637
				0.00292398
				0.00526316
				0.00204678
				0.00233918
				0.00701754
				0.00204678
				0.00555556
				0.00409357
				0.00526316
				0.00497076
				0.00321637
				0.00438596
				0.00263158
				0.00321637
				0.00438596
				0.00467836
				0.00204678
				0.00409357
				0.00204678
				0.00175439
				0.00292398
				0.00321637
				0.00204678
				0.00146199
				0.00233918
				0.00204678
				0.00467836
				0.00146199
				0.00555556
				0.00497076
				0.00380117
				0.00292398
				0.00292398
				0.00497076
				0.00438596
				0.00321637
				0.00204678
				0.00497076
				0.00438596
				0.00116959
				0.00116959
				0.00292398
				0.00204678
				0.000292398
				0.00263158
				0.00321637
				0.00467836
				0.00438596
				0.00497076
				0.00204678
				0.00321637
				0.00467836
				0.00409357
				0.00292398
				0.00380117
				0.00204678
				0.00730994
				0.00116959
				0.00350877
				0.00233918
				0.00350877
				0.00321637
				0.00146199
				0.00438596
				0.00526316
				0.00321637
				0.00701754
				0.00526316
				0.00380117
				0.00497076
				0.00614035
				0.00584795
				0.00555556
				0.00438596
				0.00497076
				0.00380117
				0.00643275
				0.00701754
				0.00292398
				0.00497076
				0.00672515
				0.00526316
				0.00467836
				0.00643275
				0.00350877
				0.00438596
				0.00584795
				0.00614035
				0.00233918
				0.00409357
				0.00204678
				0.00175439
				0.00467836
				0.00438596
				0.00204678
				0.00672515
				0.00292398
				0.00555556
				0.00350877
				0.00292398
				0.00672515
				0.00497076
				0.00292398
				0.00146199
				0.00643275
				0.00409357
				0.00292398
				0.00526316
				0.00467836
				0.00584795
				0.00233918
				0.00409357
				0.000877193
				0.00350877
				0.00321637
				0.00760234
				0.00233918
				0.00438596
				0.00292398
				0.00438596
				0.00263158
				0.00263158
				0.00497076
				0.00175439
				0.00233918
				0.00204678
				0.00438596
				0.00204678
				0.00643275
				0.00497076
				0.00526316
				0.00321637
				0.00409357
				0.00292398
				0.00175439
				0.00380117
				0.00263158
				0.00409357
				0.00555556
				0.00204678
				0.00497076
				0.00350877
				0.00321637
				0.00409357
				0.00263158
				0.00409357
				0.00116959
				0.00380117
				0.00263158
				0.00380117
				0.00380117
				0.00438596
				0.00409357
				0.00263158
				0.00409357
				0.00350877
				0.00204678
				0.00204678
				0.00438596
				0.00321637
				0.00438596
				0.00467836
				0.00321637
				0.00233918
				0.00526316
				0.00730994
				0.00409357
				0.00438596
				0.00146199
				0.00380117
				0.00233918
				0.00643275
				0.00292398
				0.00555556
				0.00584795
				0.00350877
				0.00204678
				0.00643275
				0.00438596
				0.00467836
				0.00409357
				0.00467836
				0.00204678
				0.00292398
				0.00263158
				0.00409357
				0.00292398
				0.00584795
				0.00643275
				0.00263158
				0.00233918
				0.00497076
				0.00438596
				0.00409357
				0.00614035
				0.00526316
				0.00409357
				0.00263158
				0.00584795
				0.00409357
				0.00204678
				0.00204678
				0.00350877
				0.00497076
				0.00146199
				0.00438596
				0.00380117
				0.00292398
				0.00614035
				0.00380117
				0.00175439
				0.00380117
				0.00409357
				0.00116959
				0.00233918
				0.00263158
				0.00380117
				0.00614035
				0.00380117
				0.00526316
				0.00497076
				0.00380117
				0.00321637
				0.00146199
				0.00350877
				0.00789474
				0.00584795
				0.00409357
				0.00438596
				0.00467836
				0.00146199
				0.00614035
				0.00614035
				0.00380117
				0.00730994
				0.00380117
				0.00526316
				0.00526316
				0.00730994
				0.00526316
				0.00497076
				0.00555556
				0.00584795
				0.00409357
				0.00847953
				0.00730994
				0.00555556
				0.00467836
				0.00526316
				0.00847953
				0.00760234
				0.00760234
				0.00760234
				0.00555556
				0.00964912
				0.00409357
				0.00701754
				0.00877193
				0.00467836
				0.00614035
				0.00350877
				0.00730994
				0.00643275
				0.00380117
				0.00409357
				0.00614035
				0.00555556
				0.00350877
				0.00847953
				0.00994152
				0.00350877
				0.00672515
				0.00555556
				0.00497076
				0.00701754
				0.00614035
				0.00467836
				0.00614035
				0.00409357
				0.00555556
				0.00584795
				0.00994152
				0.00584795
				0.00467836
				0.00614035
				0.00789474
				0.00672515
				0.00263158
				0.00701754

## Sheet: Figure1e_x0009__x0009__x0009__x0009_
Wavelength	10-1 PQDs	Neat PQDs	10-2 PQDs	10-3 PQDs
400	47	24	79	71
402	71	57	122	85
404	43	22	87	71
406	83	43	128	92
408	69	48	118	88
410	40	22	52	54
412	32	26	63	46
414	26	14	31	30
416	23	23	33	31
418	25	12	41	23
420	24	30	42	31
422	28	24	57	32
424	39	23	38	42
426	40	20	34	42
428	52	22	65	44
430	38	32	49	46
432	33	30	43	33
434	39	23	50	42
436	25	20	49	30
438	38	18	44	23
440	31	29	45	28
442	40	28	51	23
444	39	36	48	31
446	36	28	60	39
448	51	32	57	39
450	56	35	70	45
452	51	43	67	54
454	59	45	91	53
456	61	52	91	75
458	50	49	45	44
460	53	53	62	60
462	74	54	77	63
464	65	62	92	70
466	48	56	85	63
468	78	76	102	72
470	82	67	81	82
472	126	103	161	114
474	132	139	198	135
476	218	223	234	191
478	284	272	367	257
480	416	399	537	343
482	627	596	701	551
484	904	822	906	742
486	1210	1188	1416	1026
488	1796	1659	1964	1432
490	2516	2293	2925	2076
492	3394	3401	3938	2884
494	4773	4596	5586	4155
496	6867	6156	7449	5539
498	9310	8314	9958	7366
500	12360	10885	13297	10105
502	16654	14321	17391	12687
504	21480	18412	22846	17026
506	27637	23597	29436	21854
508	33708	28835	35992	27829
510	40863	34416	44212	33408
512	46360	39366	51100	39643
514	48465	41059	54658	41882
516	47539	39743	54162	42092
518	42732	35506	49510	37526
520	35751	29948	42197	32222
522	28997	24161	33512	25717
524	22365	18412	26552	20239
526	17199	14442	20385	15298
528	12999	10927	15219	11978
530	9948	8519	12144	8865
532	7733	6539	9092	6784
534	5733	4750	6819	5238
536	4594	3829	5337	4023
538	3440	2914	3997	2940
540	2721	2250	3245	2448
542	2034	1773	2456	1809
544	1602	1339	1916	1377
546	1258	1052	1505	1062
548	967	807	1137	830
550	763	686	939	692
552	624	500	794	571
554	470	409	655	455
556	401	348	557	383
558	314	246	466	314
560	292	221	422	275
562	237	164	334	227
564	216	188	306	182
566	162	143	277	176
568	165	108	279	166
570	150	134	226	151
572	157	104	210	142
574	129	104	198	163
576	111	97	174	115
578	112	91	187	108
580	97	90	179	103
582	93	79	170	91
584	104	57	186	90
586	107	64	165	90
588	82	60	151	94
590	74	60	148	72
592	74	59	159	67
594	83	64	136	66
596	74	56	111	66
598	62	65	130	65
600	68	64	120	63
602	54	49	125	91
604	48	51	126	62
606	70	42	114	64
608	61	38	101	45
610	54	42	115	57
612	40	45	92	55
614	64	44	93	57
616	49	33	112	59
618	57	39	91	58
620	47	48	98	71
622	42	49	95	45
624	48	43	86	43
626	60	47	86	37
628	32	31	90	28
630	41	39	94	40
632	32	36	82	33
634	37	35	69	31
636	35	32	82	42
638	44	25	74	39
640	47	30	79	43
642	42	31	73	37
644	44	30	81	43
646	42	33	68	42
648	43	30	44	31
650	40	16	57	29
652	40	22	50	33
654	23	26	55	29
656	31	24	44	28
658	23	19	55	22
660	29	13	40	32
662	27	14	50	23
664	26	14	41	17
666	25	18	46	32
668	30	19	67	31
670	17	16	41	19
672	16	18	31	30
674	28	21	43	31
676	17	15	33	10
678	19	16	33	19
680	8	9	13	8
682	4	3	12	4
684	3	6	13	5
686	6	5	9	11
688	10	4	13	4
690	2	2	8	6
692	4	1	6	5
694	3	2	11	3
696	5	2	9	2
698	3	0	7	9
700	4	3	4	4

## Sheet: Figure1f
Wavelength				heterojuction	heterojuction
nm
	DPP CONPHINE	Neat PQDs	10:1 PQDs	10:1 PQDs	Neat PQDs
1100	0.052	0.069	0.109	0.04	0.043
1099	0.052	0.069	0.109	0.039	0.042
1098	0.052	0.069	0.11	0.039	0.042
1097	0.051	0.069	0.108	0.038	0.042
1096	0.052	0.069	0.109	0.039	0.042
1095	0.052	0.07	0.109	0.039	0.043
1094	0.052	0.068	0.109	0.039	0.042
1093	0.053	0.069	0.11	0.039	0.043
1092	0.053	0.069	0.11	0.039	0.042
1091	0.053	0.07	0.11	0.039	0.043
1090	0.053	0.07	0.109	0.04	0.043
1089	0.052	0.069	0.109	0.038	0.043
1088	0.052	0.069	0.109	0.038	0.042
1087	0.053	0.07	0.11	0.04	0.043
1086	0.053	0.07	0.11	0.039	0.042
1085	0.054	0.07	0.111	0.039	0.042
1084	0.053	0.07	0.11	0.038	0.043
1083	0.055	0.07	0.11	0.039	0.043
1082	0.053	0.07	0.11	0.039	0.043
1081	0.053	0.07	0.109	0.039	0.043
1080	0.053	0.07	0.11	0.039	0.042
1079	0.054	0.07	0.11	0.039	0.042
1078	0.054	0.07	0.11	0.039	0.043
1077	0.054	0.07	0.11	0.039	0.042
1076	0.054	0.071	0.11	0.039	0.043
1075	0.054	0.07	0.11	0.039	0.043
1074	0.054	0.07	0.11	0.039	0.043
1073	0.054	0.071	0.112	0.04	0.043
1072	0.055	0.07	0.11	0.039	0.043
1071	0.055	0.071	0.111	0.04	0.043
1070	0.055	0.072	0.111	0.039	0.043
1069	0.055	0.07	0.111	0.038	0.043
1068	0.055	0.071	0.111	0.039	0.043
1067	0.055	0.071	0.112	0.039	0.042
1066	0.056	0.071	0.111	0.039	0.042
1065	0.056	0.071	0.112	0.039	0.043
1064	0.055	0.071	0.111	0.039	0.043
1063	0.055	0.071	0.111	0.038	0.043
1062	0.056	0.072	0.111	0.039	0.043
1061	0.056	0.072	0.112	0.04	0.043
1060	0.056	0.072	0.112	0.039	0.043
1059	0.057	0.072	0.112	0.04	0.043
1058	0.056	0.072	0.112	0.038	0.043
1057	0.056	0.072	0.112	0.039	0.042
1056	0.056	0.071	0.113	0.039	0.043
1055	0.057	0.072	0.112	0.039	0.043
1054	0.058	0.072	0.112	0.039	0.044
1053	0.058	0.073	0.113	0.039	0.043
1052	0.057	0.071	0.111	0.038	0.042
1051	0.058	0.072	0.113	0.04	0.043
1050	0.057	0.072	0.113	0.038	0.043
1049	0.058	0.073	0.113	0.04	0.043
1048	0.058	0.072	0.112	0.04	0.043
1047	0.058	0.072	0.112	0.039	0.044
1046	0.057	0.072	0.112	0.038	0.042
1045	0.059	0.073	0.113	0.039	0.043
1044	0.058	0.073	0.112	0.038	0.042
1043	0.06	0.073	0.114	0.039	0.043
1042	0.06	0.073	0.114	0.039	0.044
1041	0.06	0.074	0.115	0.04	0.044
1040	0.061	0.074	0.115	0.04	0.044
1039	0.061	0.074	0.114	0.039	0.043
1038	0.06	0.073	0.114	0.039	0.043
1037	0.06	0.074	0.115	0.039	0.043
1036	0.061	0.074	0.115	0.04	0.044
1035	0.061	0.074	0.114	0.039	0.044
1034	0.061	0.074	0.115	0.039	0.044
1033	0.062	0.074	0.114	0.039	0.043
1032	0.062	0.075	0.115	0.039	0.044
1031	0.062	0.074	0.116	0.039	0.043
1030	0.062	0.075	0.115	0.039	0.043
1029	0.062	0.075	0.115	0.039	0.044
1028	0.063	0.076	0.116	0.04	0.045
1027	0.063	0.075	0.116	0.04	0.044
1026	0.063	0.076	0.116	0.039	0.044
1025	0.063	0.075	0.116	0.039	0.044
1024	0.064	0.076	0.116	0.04	0.044
1023	0.064	0.075	0.116	0.039	0.044
1022	0.065	0.076	0.116	0.04	0.044
1021	0.064	0.076	0.116	0.039	0.044
1020	0.064	0.076	0.115	0.039	0.043
1019	0.066	0.077	0.118	0.04	0.045
1018	0.065	0.076	0.117	0.039	0.044
1017	0.066	0.076	0.117	0.039	0.044
1016	0.066	0.078	0.117	0.039	0.044
1015	0.067	0.077	0.117	0.038	0.044
1014	0.068	0.078	0.117	0.04	0.044
1013	0.067	0.077	0.118	0.04	0.044
1012	0.068	0.078	0.118	0.041	0.044
1011	0.068	0.078	0.118	0.039	0.043
1010	0.068	0.078	0.118	0.04	0.044
1009	0.068	0.078	0.118	0.039	0.044
1008	0.069	0.078	0.119	0.039	0.043
1007	0.07	0.079	0.119	0.039	0.044
1006	0.07	0.079	0.119	0.039	0.044
1005	0.071	0.079	0.12	0.039	0.044
1004	0.071	0.08	0.12	0.04	0.044
1003	0.072	0.081	0.12	0.04	0.044
1002	0.072	0.079	0.12	0.039	0.043
1001	0.072	0.08	0.121	0.04	0.044
1000	0.072	0.08	0.121	0.04	0.043
999	0.073	0.081	0.121	0.04	0.045
998	0.073	0.08	0.121	0.039	0.043
997	0.075	0.082	0.122	0.04	0.045
996	0.075	0.082	0.122	0.04	0.044
995	0.075	0.082	0.122	0.039	0.044
994	0.076	0.082	0.123	0.04	0.043
993	0.077	0.082	0.123	0.039	0.044
992	0.078	0.083	0.124	0.04	0.045
991	0.078	0.083	0.124	0.04	0.044
990	0.078	0.083	0.124	0.038	0.044
989	0.08	0.084	0.125	0.041	0.045
988	0.08	0.085	0.125	0.04	0.044
987	0.08	0.085	0.125	0.039	0.044
986	0.081	0.085	0.126	0.04	0.044
985	0.081	0.086	0.126	0.039	0.044
984	0.083	0.087	0.127	0.04	0.045
983	0.084	0.087	0.128	0.04	0.045
982	0.085	0.087	0.128	0.04	0.045
981	0.085	0.088	0.128	0.04	0.044
980	0.087	0.089	0.13	0.04	0.046
979	0.087	0.089	0.13	0.04	0.045
978	0.089	0.09	0.13	0.04	0.045
977	0.09	0.09	0.131	0.04	0.045
976	0.089	0.09	0.131	0.039	0.044
975	0.09	0.09	0.131	0.039	0.045
974	0.092	0.091	0.132	0.039	0.044
973	0.093	0.092	0.133	0.039	0.044
972	0.093	0.092	0.133	0.039	0.044
971	0.095	0.093	0.134	0.04	0.045
970	0.096	0.093	0.136	0.04	0.044
969	0.097	0.094	0.136	0.039	0.045
968	0.098	0.095	0.136	0.039	0.044
967	0.099	0.096	0.137	0.04	0.044
966	0.1	0.097	0.138	0.04	0.045
965	0.102	0.098	0.139	0.04	0.046
964	0.103	0.098	0.14	0.039	0.045
963	0.104	0.098	0.14	0.04	0.045
962	0.105	0.1	0.142	0.04	0.044
961	0.106	0.101	0.142	0.04	0.045
960	0.108	0.101	0.143	0.039	0.044
959	0.109	0.103	0.143	0.039	0.044
958	0.111	0.103	0.145	0.039	0.045
957	0.113	0.105	0.145	0.04	0.045
956	0.114	0.106	0.147	0.041	0.046
955	0.116	0.106	0.149	0.04	0.045
954	0.118	0.108	0.149	0.04	0.046
953	0.119	0.109	0.15	0.039	0.045
952	0.121	0.11	0.152	0.04	0.045
951	0.123	0.111	0.153	0.04	0.045
950	0.124	0.112	0.154	0.04	0.045
949	0.125	0.113	0.154	0.039	0.045
948	0.127	0.113	0.156	0.04	0.045
947	0.129	0.115	0.158	0.04	0.045
946	0.13	0.116	0.159	0.04	0.045
945	0.133	0.117	0.161	0.039	0.045
944	0.134	0.119	0.162	0.039	0.045
943	0.137	0.12	0.163	0.04	0.045
942	0.139	0.122	0.165	0.04	0.045
941	0.141	0.123	0.166	0.04	0.045
940	0.143	0.124	0.168	0.04	0.045
939	0.145	0.126	0.169	0.04	0.045
938	0.146	0.126	0.171	0.04	0.045
937	0.149	0.128	0.172	0.04	0.046
936	0.15	0.13	0.173	0.04	0.045
935	0.152	0.131	0.175	0.04	0.045
934	0.155	0.133	0.177	0.041	0.046
933	0.156	0.134	0.178	0.04	0.045
932	0.158	0.136	0.18	0.039	0.045
931	0.161	0.137	0.182	0.04	0.046
930	0.164	0.139	0.184	0.04	0.045
929	0.165	0.141	0.186	0.04	0.046
928	0.168	0.143	0.188	0.04	0.046
927	0.171	0.144	0.189	0.04	0.046
926	0.172	0.146	0.191	0.04	0.045
925	0.175	0.147	0.193	0.04	0.045
924	0.177	0.149	0.195	0.04	0.045
923	0.181	0.151	0.198	0.04	0.046
922	0.182	0.152	0.199	0.039	0.045
921	0.185	0.155	0.202	0.04	0.046
920	0.187	0.157	0.203	0.04	0.046
919	0.19	0.159	0.205	0.04	0.044
918	0.193	0.16	0.208	0.04	0.046
917	0.195	0.162	0.21	0.04	0.045
916	0.197	0.164	0.212	0.039	0.045
915	0.2	0.168	0.214	0.041	0.047
914	0.202	0.168	0.216	0.04	0.046
913	0.206	0.171	0.22	0.04	0.046
912	0.208	0.172	0.22	0.04	0.045
911	0.211	0.175	0.223	0.04	0.046
910	0.214	0.177	0.225	0.041	0.046
909	0.216	0.179	0.228	0.041	0.046
908	0.218	0.181	0.229	0.04	0.045
907	0.221	0.182	0.231	0.04	0.045
906	0.224	0.186	0.234	0.039	0.046
905	0.227	0.187	0.236	0.04	0.046
904	0.228	0.19	0.238	0.04	0.046
903	0.23	0.191	0.241	0.04	0.045
902	0.233	0.192	0.243	0.039	0.045
901	0.237	0.196	0.245	0.041	0.047
900	0.239	0.199	0.248	0.04	0.047
899	0.241	0.2	0.251	0.039	0.046
898	0.245	0.203	0.253	0.04	0.046
897	0.248	0.205	0.255	0.04	0.047
896	0.249	0.207	0.257	0.04	0.047
895	0.252	0.209	0.261	0.04	0.046
894	0.254	0.211	0.263	0.04	0.046
893	0.257	0.213	0.265	0.04	0.046
892	0.259	0.215	0.268	0.04	0.046
891	0.263	0.218	0.269	0.039	0.046
890	0.264	0.22	0.271	0.04	0.046
889	0.267	0.222	0.274	0.04	0.046
888	0.27	0.225	0.278	0.041	0.047
887	0.272	0.226	0.279	0.04	0.046
886	0.273	0.228	0.281	0.04	0.046
885	0.276	0.231	0.284	0.041	0.046
884	0.279	0.233	0.286	0.04	0.046
883	0.282	0.236	0.288	0.04	0.047
882	0.284	0.237	0.291	0.04	0.047
881	0.286	0.24	0.293	0.041	0.047
880	0.288	0.242	0.296	0.04	0.046
879	0.29	0.244	0.298	0.041	0.047
878	0.293	0.246	0.301	0.04	0.046
877	0.295	0.247	0.302	0.041	0.048
876	0.295	0.25	0.304	0.04	0.046
875	0.299	0.252	0.306	0.041	0.047
874	0.301	0.254	0.309	0.041	0.047
873	0.302	0.255	0.311	0.04	0.046
872	0.305	0.258	0.312	0.04	0.047
871	0.306	0.26	0.315	0.04	0.048
870	0.308	0.261	0.317	0.041	0.046
869	0.311	0.264	0.32	0.041	0.046
868	0.312	0.265	0.321	0.04	0.046
867	0.315	0.266	0.323	0.04	0.047
866	0.315	0.269	0.324	0.04	0.046
865	0.318	0.271	0.326	0.04	0.047
864	0.319	0.273	0.33	0.04	0.046
863	0.321	0.275	0.33	0.04	0.046
862	0.323	0.276	0.333	0.042	0.047
861	0.324	0.278	0.335	0.042	0.048
860	0.326	0.279	0.337	0.04	0.047
859	0.327	0.282	0.337	0.04	0.047
858	0.329	0.283	0.34	0.041	0.048
857	0.331	0.286	0.342	0.041	0.047
856	0.333	0.288	0.344	0.041	0.046
855	0.334	0.288	0.345	0.04	0.046
854	0.336	0.289	0.348	0.041	0.046
853	0.337	0.292	0.349	0.04	0.046
852	0.338	0.294	0.351	0.041	0.046
851	0.34	0.295	0.352	0.041	0.046
850	0.341	0.297	0.356	0.04	0.047
849	0.345	0.301	0.361	0.039	0.044
848	0.347	0.302	0.363	0.039	0.043
847	0.349	0.304	0.366	0.04	0.044
846	0.35	0.307	0.368	0.04	0.044
845	0.35	0.308	0.369	0.038	0.042
844	0.353	0.311	0.373	0.04	0.044
843	0.353	0.312	0.374	0.039	0.042
842	0.355	0.313	0.375	0.04	0.043
841	0.356	0.315	0.378	0.039	0.043
840	0.359	0.318	0.38	0.041	0.044
839	0.359	0.318	0.381	0.039	0.044
838	0.361	0.321	0.384	0.04	0.044
837	0.362	0.323	0.385	0.041	0.044
836	0.363	0.324	0.387	0.04	0.044
835	0.365	0.326	0.388	0.04	0.045
834	0.366	0.327	0.389	0.04	0.043
833	0.366	0.328	0.391	0.04	0.043
832	0.367	0.33	0.392	0.04	0.044
831	0.368	0.331	0.394	0.04	0.043
830	0.369	0.332	0.395	0.04	0.044
829	0.37	0.333	0.396	0.04	0.044
828	0.37	0.334	0.396	0.039	0.043
827	0.37	0.335	0.398	0.039	0.043
826	0.371	0.337	0.399	0.04	0.044
825	0.372	0.338	0.4	0.04	0.045
824	0.372	0.338	0.4	0.039	0.043
823	0.371	0.339	0.402	0.04	0.043
822	0.373	0.341	0.403	0.04	0.044
821	0.373	0.34	0.403	0.039	0.043
820	0.373	0.342	0.404	0.04	0.044
819	0.372	0.342	0.404	0.04	0.043
818	0.372	0.342	0.405	0.04	0.044
817	0.372	0.343	0.406	0.04	0.044
816	0.372	0.344	0.406	0.04	0.044
815	0.371	0.343	0.407	0.04	0.043
814	0.372	0.345	0.407	0.04	0.044
813	0.371	0.344	0.407	0.04	0.044
812	0.369	0.344	0.406	0.039	0.044
811	0.369	0.344	0.406	0.039	0.043
810	0.369	0.345	0.408	0.04	0.044
809	0.368	0.344	0.407	0.04	0.044
808	0.368	0.345	0.407	0.04	0.044
807	0.368	0.345	0.407	0.04	0.044
806	0.367	0.345	0.407	0.04	0.044
805	0.365	0.345	0.406	0.039	0.043
804	0.365	0.345	0.407	0.04	0.044
803	0.363	0.345	0.406	0.04	0.044
802	0.363	0.345	0.407	0.04	0.044
801	0.362	0.344	0.406	0.04	0.044
800	0.36	0.343	0.405	0.039	0.043
799	0.36	0.344	0.405	0.04	0.044
798	0.358	0.343	0.404	0.039	0.043
797	0.358	0.343	0.405	0.04	0.044
796	0.356	0.342	0.403	0.039	0.044
795	0.356	0.343	0.404	0.04	0.044
794	0.354	0.342	0.403	0.04	0.044
793	0.353	0.341	0.402	0.04	0.044
792	0.352	0.34	0.402	0.039	0.043
791	0.351	0.341	0.402	0.04	0.044
790	0.35	0.34	0.401	0.04	0.044
789	0.348	0.339	0.4	0.039	0.043
788	0.347	0.339	0.4	0.04	0.044
787	0.345	0.338	0.399	0.039	0.043
786	0.345	0.338	0.399	0.04	0.045
785	0.343	0.337	0.398	0.039	0.045
784	0.342	0.336	0.397	0.039	0.044
783	0.341	0.337	0.397	0.039	0.044
782	0.339	0.336	0.396	0.039	0.044
781	0.338	0.335	0.395	0.04	0.044
780	0.337	0.335	0.394	0.039	0.044
779	0.336	0.335	0.394	0.04	0.044
778	0.334	0.333	0.393	0.039	0.044
777	0.334	0.334	0.392	0.039	0.044
776	0.331	0.332	0.391	0.039	0.044
775	0.33	0.332	0.391	0.039	0.044
774	0.328	0.331	0.39	0.039	0.044
773	0.327	0.331	0.389	0.039	0.044
772	0.326	0.33	0.39	0.04	0.044
771	0.324	0.329	0.388	0.039	0.044
770	0.323	0.329	0.387	0.039	0.045
769	0.322	0.328	0.387	0.039	0.045
768	0.321	0.327	0.386	0.039	0.044
767	0.319	0.327	0.385	0.039	0.044
766	0.318	0.327	0.384	0.04	0.045
765	0.317	0.326	0.384	0.039	0.044
764	0.316	0.326	0.383	0.039	0.045
763	0.315	0.326	0.383	0.039	0.045
762	0.313	0.324	0.381	0.039	0.044
761	0.312	0.325	0.381	0.039	0.044
760	0.31	0.323	0.38	0.039	0.044
759	0.309	0.322	0.379	0.039	0.044
758	0.308	0.322	0.378	0.039	0.044
757	0.307	0.322	0.378	0.039	0.045
756	0.305	0.321	0.377	0.039	0.045
755	0.304	0.321	0.377	0.039	0.045
754	0.303	0.32	0.376	0.039	0.045
753	0.301	0.319	0.375	0.039	0.044
752	0.3	0.319	0.374	0.039	0.045
751	0.299	0.318	0.374	0.04	0.045
750	0.298	0.318	0.373	0.039	0.045
749	0.296	0.316	0.372	0.039	0.044
748	0.294	0.315	0.37	0.038	0.044
747	0.294	0.316	0.37	0.039	0.045
746	0.292	0.315	0.37	0.039	0.045
745	0.292	0.314	0.369	0.039	0.045
744	0.291	0.314	0.369	0.039	0.045
743	0.289	0.313	0.368	0.039	0.045
742	0.287	0.312	0.366	0.039	0.044
741	0.286	0.312	0.366	0.039	0.045
740	0.285	0.311	0.366	0.039	0.045
739	0.284	0.311	0.365	0.04	0.045
738	0.283	0.309	0.363	0.04	0.045
737	0.281	0.308	0.362	0.038	0.045
736	0.279	0.308	0.361	0.039	0.045
735	0.277	0.307	0.36	0.039	0.045
734	0.276	0.306	0.359	0.04	0.045
733	0.275	0.305	0.358	0.04	0.045
732	0.273	0.304	0.357	0.038	0.045
731	0.271	0.303	0.356	0.039	0.045
730	0.27	0.303	0.356	0.039	0.045
729	0.268	0.302	0.354	0.039	0.045
728	0.267	0.301	0.353	0.039	0.045
727	0.265	0.3	0.351	0.039	0.045
726	0.264	0.3	0.351	0.041	0.046
725	0.262	0.298	0.35	0.039	0.046
724	0.259	0.297	0.348	0.039	0.045
723	0.259	0.296	0.347	0.039	0.045
722	0.256	0.295	0.346	0.039	0.045
721	0.255	0.294	0.345	0.039	0.045
720	0.253	0.293	0.343	0.039	0.045
719	0.252	0.292	0.343	0.039	0.046
718	0.25	0.291	0.341	0.039	0.045
717	0.248	0.29	0.339	0.039	0.045
716	0.246	0.288	0.338	0.039	0.045
715	0.245	0.287	0.337	0.039	0.045
714	0.242	0.285	0.335	0.038	0.044
713	0.241	0.285	0.334	0.039	0.045
712	0.239	0.284	0.333	0.039	0.045
711	0.237	0.282	0.331	0.039	0.045
710	0.236	0.282	0.33	0.039	0.046
709	0.233	0.28	0.329	0.039	0.045
708	0.231	0.278	0.326	0.038	0.045
707	0.229	0.278	0.326	0.039	0.045
706	0.228	0.277	0.324	0.038	0.045
705	0.226	0.275	0.323	0.039	0.045
704	0.225	0.274	0.322	0.039	0.045
703	0.222	0.272	0.319	0.038	0.045
702	0.22	0.271	0.319	0.038	0.045
701	0.219	0.27	0.317	0.039	0.046
700	0.217	0.269	0.316	0.038	0.045
699	0.215	0.268	0.315	0.039	0.045
698	0.213	0.267	0.314	0.038	0.045
697	0.212	0.266	0.312	0.039	0.046
696	0.211	0.265	0.311	0.039	0.046
695	0.209	0.264	0.309	0.039	0.045
694	0.207	0.262	0.308	0.039	0.045
693	0.205	0.261	0.306	0.039	0.046
692	0.203	0.259	0.305	0.039	0.046
691	0.201	0.258	0.304	0.039	0.046
690	0.2	0.257	0.302	0.039	0.046
689	0.198	0.256	0.302	0.04	0.046
688	0.197	0.255	0.3	0.039	0.046
687	0.194	0.254	0.299	0.039	0.045
686	0.193	0.253	0.298	0.039	0.046
685	0.191	0.251	0.296	0.039	0.045
684	0.19	0.251	0.295	0.039	0.045
683	0.188	0.249	0.293	0.038	0.045
682	0.186	0.248	0.292	0.039	0.046
681	0.184	0.246	0.291	0.038	0.045
680	0.183	0.246	0.29	0.039	0.046
679	0.181	0.245	0.289	0.039	0.046
678	0.179	0.243	0.288	0.039	0.046
677	0.177	0.242	0.286	0.039	0.045
676	0.177	0.242	0.285	0.039	0.046
675	0.175	0.24	0.284	0.039	0.046
674	0.174	0.239	0.282	0.039	0.046
673	0.172	0.238	0.281	0.039	0.045
672	0.171	0.236	0.28	0.039	0.045
671	0.17	0.236	0.278	0.039	0.046
670	0.168	0.235	0.277	0.039	0.046
669	0.167	0.233	0.276	0.038	0.045
668	0.166	0.233	0.275	0.038	0.045
667	0.165	0.232	0.274	0.039	0.046
666	0.164	0.231	0.273	0.039	0.046
665	0.162	0.23	0.272	0.039	0.046
664	0.161	0.228	0.271	0.039	0.046
663	0.159	0.228	0.27	0.039	0.046
662	0.158	0.227	0.269	0.039	0.046
661	0.157	0.226	0.268	0.039	0.046
660	0.155	0.225	0.267	0.039	0.046
659	0.154	0.224	0.265	0.039	0.046
658	0.153	0.223	0.265	0.039	0.046
657	0.151	0.222	0.264	0.039	0.046
656	0.15	0.221	0.262	0.039	0.046
655	0.149	0.219	0.261	0.039	0.046
654	0.148	0.219	0.26	0.039	0.046
653	0.146	0.218	0.259	0.039	0.046
652	0.145	0.217	0.258	0.039	0.046
651	0.144	0.216	0.257	0.039	0.046
650	0.142	0.215	0.256	0.038	0.045
649	0.142	0.214	0.255	0.039	0.046
648	0.14	0.213	0.254	0.039	0.046
647	0.139	0.212	0.253	0.039	0.046
646	0.138	0.212	0.252	0.039	0.045
645	0.137	0.21	0.251	0.039	0.046
644	0.135	0.21	0.25	0.039	0.046
643	0.134	0.208	0.249	0.039	0.045
642	0.133	0.208	0.248	0.039	0.046
641	0.132	0.207	0.247	0.039	0.046
640	0.131	0.206	0.246	0.039	0.046
639	0.13	0.205	0.245	0.039	0.046
638	0.129	0.204	0.244	0.039	0.046
637	0.127	0.203	0.243	0.039	0.045
636	0.127	0.202	0.242	0.039	0.045
635	0.126	0.202	0.242	0.039	0.046
634	0.125	0.201	0.241	0.039	0.046
633	0.123	0.2	0.239	0.039	0.046
632	0.122	0.199	0.238	0.039	0.046
631	0.121	0.198	0.238	0.039	0.047
630	0.12	0.197	0.237	0.039	0.046
629	0.12	0.197	0.237	0.039	0.046
628	0.118	0.196	0.235	0.039	0.046
627	0.117	0.195	0.235	0.039	0.046
626	0.116	0.194	0.233	0.039	0.046
625	0.115	0.193	0.232	0.039	0.046
624	0.115	0.193	0.232	0.039	0.046
623	0.113	0.192	0.231	0.039	0.045
622	0.113	0.191	0.23	0.039	0.046
621	0.111	0.191	0.229	0.039	0.046
620	0.111	0.19	0.229	0.04	0.046
619	0.11	0.189	0.228	0.039	0.046
618	0.109	0.189	0.227	0.04	0.046
617	0.109	0.188	0.227	0.04	0.046
616	0.107	0.187	0.226	0.039	0.046
615	0.106	0.186	0.225	0.039	0.046
614	0.106	0.186	0.224	0.04	0.046
613	0.105	0.185	0.223	0.04	0.046
612	0.104	0.184	0.223	0.04	0.046
611	0.103	0.184	0.222	0.04	0.046
610	0.103	0.184	0.222	0.04	0.046
609	0.102	0.183	0.221	0.04	0.047
608	0.102	0.183	0.22	0.04	0.046
607	0.1	0.182	0.219	0.04	0.046
606	0.099	0.181	0.219	0.04	0.046
605	0.099	0.181	0.218	0.04	0.046
604	0.098	0.179	0.218	0.04	0.046
603	0.098	0.18	0.218	0.04	0.046
602	0.097	0.179	0.217	0.04	0.046
601	0.095	0.178	0.215	0.039	0.045
600	0.096	0.178	0.215	0.041	0.046
599	0.094	0.178	0.215	0.04	0.046
598	0.094	0.177	0.215	0.041	0.046
597	0.094	0.177	0.214	0.041	0.046
596	0.092	0.176	0.213	0.041	0.045
595	0.092	0.176	0.213	0.041	0.046
594	0.092	0.175	0.213	0.041	0.046
593	0.091	0.175	0.212	0.041	0.046
592	0.091	0.175	0.212	0.041	0.046
591	0.09	0.174	0.211	0.041	0.046
590	0.09	0.174	0.211	0.041	0.047
589	0.089	0.174	0.211	0.041	0.046
588	0.089	0.173	0.211	0.041	0.046
587	0.088	0.173	0.21	0.041	0.046
586	0.088	0.172	0.209	0.042	0.046
585	0.087	0.172	0.209	0.041	0.046
584	0.086	0.172	0.209	0.041	0.046
583	0.086	0.171	0.209	0.041	0.046
582	0.086	0.171	0.208	0.042	0.047
581	0.086	0.171	0.208	0.041	0.046
580	0.085	0.17	0.207	0.042	0.046
579	0.084	0.17	0.207	0.042	0.046
578	0.084	0.17	0.207	0.042	0.046
577	0.084	0.17	0.207	0.041	0.046
576	0.083	0.17	0.207	0.042	0.046
575	0.083	0.169	0.207	0.042	0.046
574	0.082	0.169	0.207	0.043	0.046
573	0.082	0.168	0.206	0.042	0.046
572	0.081	0.168	0.206	0.042	0.046
571	0.081	0.168	0.206	0.042	0.046
570	0.081	0.168	0.206	0.042	0.046
569	0.081	0.168	0.206	0.042	0.046
568	0.08	0.167	0.205	0.042	0.046
567	0.08	0.168	0.206	0.043	0.046
566	0.08	0.167	0.206	0.043	0.046
565	0.079	0.167	0.206	0.043	0.046
564	0.079	0.167	0.205	0.042	0.046
563	0.079	0.167	0.205	0.042	0.046
562	0.079	0.167	0.205	0.043	0.046
561	0.078	0.167	0.205	0.043	0.046
560	0.078	0.166	0.205	0.042	0.046
559	0.077	0.166	0.205	0.042	0.046
558	0.078	0.167	0.206	0.044	0.046
557	0.078	0.167	0.206	0.043	0.046
556	0.077	0.167	0.206	0.043	0.046
555	0.077	0.167	0.206	0.044	0.046
554	0.077	0.167	0.206	0.043	0.046
553	0.077	0.167	0.206	0.043	0.046
552	0.076	0.167	0.207	0.043	0.046
551	0.076	0.167	0.206	0.043	0.046
550	0.076	0.168	0.207	0.044	0.046
549	0.076	0.168	0.208	0.044	0.046
548	0.076	0.168	0.208	0.044	0.046
547	0.076	0.168	0.209	0.045	0.047
546	0.076	0.169	0.208	0.044	0.047
545	0.075	0.168	0.209	0.044	0.046
544	0.076	0.17	0.21	0.045	0.047
543	0.076	0.169	0.21	0.045	0.047
542	0.076	0.169	0.21	0.044	0.047
541	0.076	0.17	0.211	0.045	0.047
540	0.076	0.171	0.212	0.046	0.047
539	0.076	0.171	0.212	0.046	0.047
538	0.076	0.172	0.213	0.046	0.047
537	0.076	0.172	0.213	0.046	0.047
536	0.076	0.173	0.214	0.046	0.047
535	0.076	0.173	0.214	0.046	0.047
534	0.076	0.174	0.215	0.047	0.048
533	0.076	0.174	0.216	0.047	0.047
532	0.076	0.175	0.217	0.047	0.048
531	0.076	0.176	0.218	0.047	0.047
530	0.076	0.177	0.219	0.048	0.048
529	0.076	0.178	0.22	0.048	0.048
528	0.077	0.179	0.221	0.048	0.048
527	0.076	0.181	0.223	0.049	0.048
526	0.077	0.182	0.224	0.05	0.049
525	0.077	0.184	0.226	0.05	0.049
524	0.077	0.185	0.228	0.052	0.05
523	0.077	0.188	0.231	0.053	0.052
522	0.077	0.19	0.233	0.055	0.053
521	0.078	0.193	0.235	0.056	0.054
520	0.078	0.196	0.239	0.058	0.056
519	0.078	0.2	0.243	0.061	0.058
518	0.078	0.204	0.246	0.065	0.062
517	0.078	0.208	0.25	0.068	0.065
516	0.079	0.213	0.254	0.072	0.069
515	0.079	0.216	0.258	0.076	0.072
514	0.079	0.22	0.261	0.08	0.076
513	0.079	0.223	0.264	0.083	0.08
512	0.079	0.226	0.266	0.087	0.083
511	0.079	0.228	0.268	0.09	0.086
510	0.079	0.229	0.269	0.092	0.089
509	0.079	0.23	0.27	0.094	0.09
508	0.08	0.231	0.271	0.096	0.092
507	0.081	0.232	0.272	0.098	0.094
506	0.08	0.232	0.272	0.098	0.094
505	0.081	0.232	0.272	0.099	0.095
504	0.081	0.233	0.272	0.1	0.096
503	0.081	0.232	0.272	0.101	0.096
502	0.081	0.232	0.272	0.101	0.096
501	0.082	0.232	0.273	0.102	0.096
500	0.082	0.233	0.273	0.102	0.097
499	0.082	0.232	0.273	0.102	0.097
498	0.082	0.232	0.272	0.102	0.096
497	0.083	0.233	0.273	0.102	0.097
496	0.082	0.233	0.273	0.102	0.097
495	0.083	0.233	0.273	0.102	0.097
494	0.084	0.234	0.274	0.102	0.097
493	0.084	0.234	0.274	0.102	0.097
492	0.084	0.235	0.275	0.103	0.097
491	0.084	0.235	0.275	0.102	0.096
490	0.085	0.236	0.276	0.103	0.096
489	0.085	0.236	0.276	0.103	0.096
488	0.084	0.237	0.277	0.102	0.096
487	0.085	0.237	0.277	0.102	0.096
486	0.086	0.238	0.279	0.103	0.096
485	0.086	0.239	0.279	0.103	0.096
484	0.086	0.24	0.28	0.103	0.096
483	0.086	0.24	0.281	0.104	0.096
482	0.086	0.241	0.281	0.103	0.096
481	0.087	0.242	0.282	0.104	0.097
480	0.087	0.243	0.283	0.105	0.097
479	0.087	0.244	0.284	0.105	0.097
478	0.087	0.244	0.285	0.105	0.097
477	0.088	0.245	0.286	0.106	0.098
476	0.088	0.246	0.286	0.105	0.097
475	0.088	0.246	0.288	0.107	0.098
474	0.088	0.248	0.288	0.107	0.099
473	0.089	0.248	0.289	0.108	0.099
472	0.089	0.25	0.29	0.108	0.099
471	0.089	0.251	0.291	0.109	0.1
470	0.089	0.251	0.292	0.109	0.1
469	0.09	0.252	0.294	0.11	0.101
468	0.09	0.253	0.294	0.11	0.101
467	0.09	0.254	0.295	0.111	0.101
466	0.09	0.254	0.296	0.111	0.101
465	0.09	0.255	0.297	0.111	0.102
464	0.091	0.256	0.297	0.112	0.102
463	0.09	0.258	0.298	0.113	0.103
462	0.091	0.258	0.299	0.112	0.103
461	0.091	0.26	0.3	0.114	0.104
460	0.091	0.26	0.301	0.114	0.103
459	0.091	0.261	0.302	0.114	0.104
458	0.092	0.262	0.303	0.115	0.105
457	0.092	0.263	0.304	0.116	0.105
456	0.092	0.263	0.305	0.116	0.105
455	0.092	0.265	0.306	0.117	0.105
454	0.092	0.265	0.306	0.117	0.106
453	0.092	0.266	0.308	0.118	0.107
452	0.092	0.267	0.309	0.118	0.107
451	0.093	0.268	0.31	0.119	0.108
450	0.093	0.269	0.311	0.12	0.109
449	0.093	0.269	0.312	0.12	0.108
448	0.093	0.27	0.312	0.121	0.109
447	0.092	0.272	0.314	0.121	0.11
446	0.093	0.272	0.314	0.122	0.11
445	0.093	0.274	0.315	0.123	0.111
444	0.093	0.275	0.317	0.124	0.112
443	0.094	0.276	0.318	0.125	0.112
442	0.094	0.277	0.319	0.125	0.113
441	0.094	0.278	0.319	0.126	0.113
440	0.094	0.279	0.32	0.127	0.114
439	0.094	0.28	0.321	0.127	0.114
438	0.094	0.281	0.322	0.128	0.115
437	0.094	0.282	0.323	0.129	0.116
436	0.094	0.284	0.324	0.13	0.117
435	0.093	0.284	0.324	0.13	0.117
434	0.094	0.285	0.325	0.131	0.117
433	0.094	0.286	0.327	0.132	0.118
432	0.094	0.287	0.327	0.134	0.119
431	0.094	0.289	0.328	0.134	0.12
430	0.093	0.289	0.33	0.135	0.12
429	0.094	0.29	0.33	0.136	0.121
428	0.094	0.291	0.331	0.137	0.122
427	0.093	0.292	0.332	0.138	0.123
426	0.093	0.293	0.332	0.139	0.124
425	0.092	0.294	0.334	0.14	0.125
424	0.092	0.295	0.334	0.14	0.125
423	0.092	0.297	0.335	0.142	0.126
422	0.092	0.297	0.336	0.143	0.127
421	0.092	0.299	0.337	0.144	0.128
420	0.092	0.3	0.338	0.145	0.13
419	0.092	0.302	0.339	0.147	0.131
418	0.091	0.302	0.34	0.147	0.131
417	0.09	0.303	0.341	0.149	0.133
416	0.091	0.305	0.342	0.151	0.135
415	0.09	0.306	0.343	0.152	0.136
414	0.091	0.307	0.344	0.155	0.138
413	0.09	0.308	0.345	0.155	0.139
412	0.089	0.31	0.345	0.158	0.141
411	0.089	0.311	0.347	0.16	0.143
410	0.089	0.313	0.348	0.162	0.145
409	0.089	0.314	0.348	0.163	0.147
408	0.088	0.315	0.35	0.166	0.148
407	0.088	0.316	0.35	0.166	0.15
406	0.088	0.317	0.35	0.168	0.151
405	0.088	0.318	0.351	0.17	0.152
404	0.087	0.319	0.352	0.171	0.154
403	0.087	0.32	0.352	0.173	0.155
402	0.087	0.321	0.353	0.175	0.157
401	0.086	0.321	0.353	0.175	0.158
400	0.086	0.322	0.354	0.176	0.159
399	0.085	0.323	0.355	0.177	0.16
398	0.085	0.323	0.355	0.178	0.161
397	0.085	0.325	0.356	0.18	0.163
396	0.085	0.326	0.357	0.181	0.163
395	0.084	0.327	0.358	0.182	0.164
394	0.084	0.328	0.358	0.183	0.165
393	0.083	0.328	0.359	0.184	0.166
392	0.084	0.33	0.36	0.186	0.168
391	0.083	0.33	0.361	0.187	0.169
390	0.083	0.332	0.363	0.188	0.17
389	0.083	0.333	0.364	0.19	0.172
388	0.083	0.335	0.365	0.191	0.173
387	0.082	0.336	0.366	0.193	0.174
386	0.082	0.337	0.368	0.194	0.176
385	0.082	0.338	0.37	0.196	0.177
384	0.081	0.339	0.37	0.197	0.178
383	0.081	0.341	0.372	0.199	0.18
382	0.081	0.343	0.374	0.201	0.182
381	0.081	0.343	0.374	0.202	0.183
380	0.081	0.346	0.376	0.204	0.185
379	0.08	0.347	0.377	0.206	0.187
378	0.08	0.349	0.378	0.208	0.189
377	0.08	0.351	0.379	0.21	0.191
376	0.079	0.353	0.38	0.212	0.193
375	0.079	0.355	0.381	0.215	0.195
374	0.079	0.357	0.382	0.216	0.197
373	0.079	0.359	0.384	0.219	0.201
372	0.079	0.361	0.386	0.222	0.203
371	0.078	0.364	0.387	0.225	0.206
370	0.078	0.367	0.389	0.229	0.209
369	0.077	0.369	0.391	0.232	0.212
368	0.077	0.373	0.393	0.236	0.217
367	0.077	0.376	0.394	0.239	0.221
366	0.077	0.379	0.396	0.243	0.224
365	0.077	0.382	0.398	0.247	0.229
364	0.076	0.384	0.4	0.251	0.233
363	0.076	0.386	0.401	0.254	0.236
362	0.076	0.387	0.401	0.257	0.239
361	0.075	0.388	0.403	0.259	0.242
360	0.075	0.388	0.403	0.26	0.243
359	0.075	0.389	0.405	0.262	0.246
358	0.075	0.39	0.406	0.264	0.247
357	0.075	0.391	0.407	0.265	0.248
356	0.075	0.391	0.409	0.266	0.25
355	0.074	0.392	0.41	0.266	0.252
354	0.074	0.393	0.412	0.268	0.253
353	0.074	0.393	0.414	0.269	0.254
352	0.073	0.395	0.416	0.271	0.256
351	0.074	0.396	0.418	0.273	0.258
350	0.073	0.397	0.421	0.274	0.259
349	0.073	0.399	0.424	0.276	0.262
348	0.072	0.4	0.426	0.278	0.263
347	0.072	0.401	0.43	0.279	0.265
346	0.072	0.402	0.433	0.281	0.267
345	0.072	0.404	0.437	0.283	0.269
344	0.072	0.405	0.441	0.285	0.271
343	0.072	0.407	0.445	0.287	0.273
342	0.071	0.408	0.45	0.289	0.276
341	0.072	0.41	0.455	0.291	0.278
340	0.072	0.412	0.46	0.293	0.28
339	0.072	0.41	0.464	0.294	0.285
338	0.072	0.412	0.472	0.297	0.288
337	0.071	0.413	0.477	0.299	0.29
336	0.07	0.415	0.485	0.301	0.292
335	0.072	0.417	0.493	0.304	0.296
334	0.071	0.419	0.501	0.307	0.299
333	0.071	0.421	0.51	0.309	0.301
332	0.071	0.422	0.521	0.312	0.304
331	0.072	0.424	0.531	0.313	0.306
330	0.071	0.427	0.541	0.316	0.309
329	0.07	0.428	0.552	0.317	0.311
328	0.071	0.43	0.568	0.32	0.314
327	0.071	0.432	0.581	0.322	0.317
326	0.07	0.435	0.595	0.324	0.319
325	0.07	0.436	0.612	0.327	0.322
324	0.071	0.439	0.63	0.33	0.325
323	0.07	0.44	0.646	0.333	0.328
322	0.07	0.442	0.665	0.335	0.331
321	0.07	0.445	0.689	0.339	0.335
320	0.07	0.447	0.711	0.342	0.338
319	0.07	0.448	0.736	0.345	0.342
318	0.071	0.451	0.763	0.348	0.345
317	0.069	0.453	0.792	0.351	0.348
316	0.07	0.454	0.821	0.354	0.351
315	0.069	0.456	0.856	0.356	0.355
314	0.07	0.459	0.891	0.36	0.358
313	0.071	0.462	0.93	0.364	0.363
312	0.07	0.465	0.97	0.368	0.368
311	0.069	0.468	1.014	0.373	0.371
310	0.069	0.471	1.059	0.378	0.377
309	0.069	0.474	1.111	0.383	0.382
308	0.069	0.479	1.164	0.388	0.389
307	0.069	0.482	1.221	0.395	0.394
306	0.067	0.484	1.278	0.399	0.401
305	0.068	0.489	1.344	0.406	0.408
304	0.069	0.492	1.416	0.411	0.415
303	0.069	0.496	1.491	0.418	0.423
302	0.069	0.499	1.572	0.425	0.429
301	0.068	0.502	1.655	0.43	0.436
300	0.068	0.503	1.744	0.435	0.441

## Sheet: Figure1g
time	10-1 0min	Fitting curve	time	10-1 6min	Fitting curve
0	1		0	3
0.0488281	1		0.0488281	0
0.0976562	1		0.0976562	0
0.146484	2		0.146484	3
0.195312	4		0.195312	0
0.244141	0		0.244141	1
0.292969	3		0.292969	0
0.341797	4		0.341797	1
0.390625	3		0.390625	1
0.439453	1		0.439453	0
0.488281	1		0.488281	0
0.537109	2		0.537109	0
0.585938	1		0.585938	1
0.634766	1		0.634766	1
0.683594	2		0.683594	0
0.732422	0		0.732422	1
0.78125	4		0.78125	0
0.830078	4		0.830078	0
0.878906	0		0.878906	0
0.927734	2		0.927734	1
0.976562	3		0.976562	0
1.02539	4		1.02539	2
1.07422	4		1.07422	3
1.12305	1		1.12305	1
1.17188	4		1.17188	2
1.2207	1		1.2207	0
1.26953	2		1.26953	1
1.31836	3		1.31836	2
1.36719	0		1.36719	0
1.41602	2		1.41602	1
1.46484	3		1.46484	0
1.51367	5		1.51367	0
1.5625	0		1.5625	0
1.61133	6		1.61133	0
1.66016	6		1.66016	1
1.70898	2		1.70898	2
1.75781	4		1.75781	0
1.80664	4		1.80664	0
1.85547	5		1.85547	0
1.9043	0		1.9043	0
1.95312	4		1.95312	2
2.00195	7		2.00195	1
2.05078	1		2.05078	1
2.09961	2		2.09961	1
2.14844	2		2.14844	1
2.19727	3		2.19727	2
2.24609	0		2.24609	0
2.29492	5		2.29492	3
2.34375	2		2.34375	0
2.39258	1		2.39258	1
2.44141	1		2.44141	2
2.49023	5		2.49023	0
2.53906	4		2.53906	3
2.58789	0		2.58789	1
2.63672	1		2.63672	0
2.68555	2		2.68555	0
2.73438	3		2.73438	1
2.7832	1		2.7832	4
2.83203	3		2.83203	4
2.88086	5		2.88086	3
2.92969	6		2.92969	4
2.97852	6		2.97852	1
3.02734	4		3.02734	1
3.07617	3		3.07617	0
3.125	3		3.125	4
3.17383	3		3.17383	2
3.22266	8		3.22266	6
3.27148	4		3.27148	4
3.32031	6		3.32031	7
3.36914	10		3.36914	7
3.41797	4		3.41797	5
3.4668	3		3.4668	3
3.51562	8		3.51562	9
3.56445	5		3.56445	14
3.61328	8		3.61328	24
3.66211	14		3.66211	30
3.71094	25		3.71094	16
3.75977	26		3.75977	36
3.80859	26		3.80859	38
3.85742	25		3.85742	70
3.90625	37		3.90625	66
3.95508	34		3.95508	85
4.00391	73		4.00391	123
4.05273	74		4.05273	133
4.10156	99		4.10156	146
4.15039	111		4.15039	220
4.19922	136		4.19922	269
4.24805	187		4.24805	289
4.29688	242		4.29688	307
4.3457	241		4.3457	355
4.39453	266		4.39453	402
4.44336	295		4.44336	432
4.49219	361		4.49219	540
4.54102	401		4.54102	557
4.58984	482		4.58984	644
4.63867	524		4.63867	712
4.6875	610		4.6875	781
4.73633	642		4.73633	817
4.78516	692		4.78516	951
4.83398	760		4.83398	1011
4.88281	850		4.88281	1028
4.93164	921		4.93164	1133
4.98047	953		4.98047	1269
5.0293	1095		5.0293	1352
5.07812	1154		5.07812	1389
5.12695	1264		5.12695	1484
5.17578	1316		5.17578	1562
5.22461	1347		5.22461	1619
5.27344	1458		5.27344	1551
5.32227	1580		5.32227	1698
5.37109	1565		5.37109	1812
5.41992	1678		5.41992	1846
5.46875	1639		5.46875	1804
5.51758	1768		5.51758	1872
5.56641	1856		5.56641	1908
5.61523	1837		5.61523	1843
5.66406	1827		5.66406	2000
5.71289	1852		5.71289	1954
5.76172	1884		5.76172	1965
5.81055	2000		5.81055	1997
5.85938	1963		5.85938	1946
5.9082	1947		5.9082	1974
5.95703	1981		5.95703	1875
6.00586	1945		6.00586	1889
6.05469	1879		6.05469	1916
6.10352	1929		6.10352	1923
6.15234	1844		6.15234	1762	1700.12
6.20117	1883		6.20117	1790	1660.66
6.25	1877		6.25	1797	1622.18
6.29883	1841	1696.3	6.29883	1719	1584.65
6.34766	1699	1656.72	6.34766	1659	1548.05
6.39648	1708	1618.11	6.39648	1592	1512.35
6.44531	1622	1580.46	6.44531	1542	1477.53
6.49414	1658	1543.73	6.49414	1510	1443.57
6.54297	1596	1507.91	6.54297	1500	1410.46
6.5918	1558	1472.96	6.5918	1479	1378.15
6.64062	1509	1438.88	6.64062	1471	1346.65
6.68945	1505	1405.64	6.68945	1356	1315.92
6.73828	1463	1373.21	6.73828	1364	1285.95
6.78711	1396	1341.58	6.78711	1270	1256.72
6.83594	1395	1310.73	6.83594	1217	1228.21
6.88477	1349	1280.64	6.88477	1203	1200.4
6.93359	1246	1251.28	6.93359	1203	1173.27
6.98242	1268	1222.65	6.98242	1162	1146.81
7.03125	1183	1194.71	7.03125	1185	1121
7.08008	1199	1167.47	7.08008	1096	1095.83
7.12891	1157	1140.89	7.12891	1045	1071.27
7.17773	1130	1114.96	7.17773	994	1047.32
7.22656	1113	1089.67	7.22656	969	1023.96
7.27539	991	1065	7.27539	905	1001.16
7.32422	960	1040.93	7.32422	943	978.931
7.37305	965	1017.45	7.37305	902	957.243
7.42188	991	994.546	7.42188	903	936.086
7.4707	939	972.201	7.4707	881	915.447
7.51953	940	950.403	7.51953	854	895.313
7.56836	899	929.138	7.56836	786	875.672
7.61719	843	908.392	7.61719	825	856.51
7.66602	822	888.152	7.66602	776	837.817
7.71484	788	868.406	7.71484	751	819.58
7.76367	803	849.142	7.76367	789	801.788
7.8125	805	830.348	7.8125	749	784.43
7.86133	774	812.011	7.86133	707	767.495
7.91016	763	794.122	7.91016	700	750.972
7.95898	739	776.667	7.95898	719	734.852
8.00781	710	759.638	8.00781	670	719.123
8.05664	676	743.022	8.05664	667	703.778
8.10547	707	726.81	8.10547	652	688.804
8.1543	703	710.993	8.1543	650	674.195
8.20312	621	695.559	8.20312	610	659.94
8.25195	671	680.5	8.25195	581	646.03
8.30078	630	665.806	8.30078	583	632.457
8.34961	628	651.468	8.34961	565	619.213
8.39844	556	637.477	8.39844	539	606.289
8.44727	626	623.825	8.44727	533	593.678
8.49609	581	610.503	8.49609	528	581.371
8.54492	529	597.504	8.54492	587	569.361
8.59375	596	584.818	8.59375	538	557.641
8.64258	543	572.439	8.64258	544	546.203
8.69141	562	560.359	8.69141	519	535.041
8.74023	563	548.57	8.74023	506	524.147
8.78906	555	537.065	8.78906	477	513.515
8.83789	478	525.837	8.83789	516	503.138
8.88672	469	514.879	8.88672	506	493.01
8.93555	493	504.184	8.93555	420	483.125
8.98438	477	493.747	8.98438	412	473.476
9.0332	461	483.56	9.0332	486	464.058
9.08203	457	473.618	9.08203	386	454.866
9.13086	424	463.913	9.13086	442	445.892
9.17969	437	454.442	9.17969	429	437.133
9.22852	444	445.197	9.22852	469	428.583
9.27734	433	436.173	9.27734	431	420.235
9.32617	378	427.364	9.32617	388	412.087
9.375	410	418.766	9.375	389	404.132
9.42383	400	410.373	9.42383	357	396.365
9.47266	379	402.179	9.47266	398	388.783
9.52148	399	394.181	9.52148	344	381.38
9.57031	406	386.373	9.57031	362	374.152
9.61914	402	378.751	9.61914	314	367.094
9.66797	338	371.309	9.66797	394	360.203
9.7168	350	364.044	9.7168	376	353.475
9.76562	348	356.951	9.76562	353	346.904
9.81445	330	350.026	9.81445	326	340.488
9.86328	310	343.264	9.86328	311	334.222
9.91211	345	336.662	9.91211	343	328.104
9.96094	331	330.216	9.96094	298	322.128
10.0098	335	323.922	10.0098	313	316.292
10.0586	324	317.775	10.0586	322	310.592
10.1074	302	311.773	10.1074	301	305.025
10.1562	305	305.913	10.1562	290	299.587
10.2051	307	300.189	10.2051	284	294.275
10.2539	266	294.6	10.2539	292	289.087
10.3027	276	289.141	10.3027	269	284.019
10.3516	284	283.81	10.3516	266	279.068
10.4004	275	278.603	10.4004	311	274.231
10.4492	258	273.517	10.4492	275	269.506
10.498	281	268.55	10.498	288	264.889
10.5469	246	263.698	10.5469	250	260.379
10.5957	285	258.959	10.5957	246	255.971
10.6445	243	254.329	10.6445	253	251.665
10.6934	244	249.807	10.6934	237	247.457
10.7422	254	245.389	10.7422	233	243.345
10.791	245	241.073	10.791	264	239.326
10.8398	234	236.857	10.8398	219	235.399
10.8887	249	232.737	10.8887	250	231.561
10.9375	226	228.712	10.9375	228	227.809
10.9863	211	224.779	10.9863	230	224.142
11.0352	243	220.936	11.0352	205	220.558
11.084	195	217.181	11.084	236	217.055
11.1328	245	213.512	11.1328	235	213.63
11.1816	206	209.926	11.1816	225	210.281
11.2305	217	206.422	11.2305	220	207.008
11.2793	223	202.997	11.2793	218	203.807
11.3281	209	199.649	11.3281	215	200.678
11.377	187	196.378	11.377	217	197.618
11.4258	207	193.18	11.4258	209	194.625
11.4746	243	190.054	11.4746	207	191.699
11.5234	209	186.998	11.5234	230	188.837
11.5723	192	184.011	11.5723	201	186.038
11.6211	206	181.091	11.6211	207	183.301
11.6699	192	178.236	11.6699	194	180.623
11.7188	189	175.444	11.7188	201	178.004
11.7676	203	172.715	11.7676	185	175.441
11.8164	195	170.046	11.8164	204	172.935
11.8652	175	167.436	11.8652	168	170.482
11.9141	158	164.884	11.9141	182	168.082
11.9629	176	162.388	11.9629	180	165.734
12.0117	187	159.947	12.0117	188	163.436
12.0605	160	157.56	12.0605	183	161.188
12.1094	171	155.224	12.1094	184	158.987
12.1582	169	152.94	12.1582	164	156.833
12.207	161	150.706	12.207	191	154.725
12.2559	166	148.52	12.2559	172	152.661
12.3047	172	146.381	12.3047	174	150.641
12.3535	160	144.289	12.3535	167	148.663
12.4023	164	142.241	12.4023	156	146.726
12.4512	145	140.238	12.4512	155	144.83
12.5	147	138.278	12.5	158	142.974
12.5488	152	136.359	12.5488	166	141.155
12.5977	149	134.482	12.5977	157	139.375
12.6465	157	132.644	12.6465	160	137.63
12.6953	129	130.845	12.6953	160	135.922
12.7441	137	129.084	12.7441	163	134.249
12.793	153	127.361	12.793	133	132.609
12.8418	139	125.673	12.8418	142	131.003
12.8906	131	124.021	12.8906	132	129.429
12.9395	134	122.403	12.9395	144	127.887
12.9883	138	120.819	12.9883	146	126.376
13.0371	139	119.268	13.0371	151	124.895
13.0859	131	117.749	13.0859	123	123.443
13.1348	149	116.261	13.1348	140	122.02
13.1836	117	114.803	13.1836	138	120.625
13.2324	132	113.376	13.2324	156	119.258
13.2812	113	111.977	13.2812	129	117.917
13.3301	108	110.607	13.3301	136	116.602
13.3789	122	109.265	13.3789	155	115.313
13.4277	118	107.949	13.4277	115	114.049
13.4766	121	106.661	13.4766	136	112.809
13.5254	111	105.397	13.5254	135	111.593
13.5742	99	104.16	13.5742	118	110.4
13.623	130	102.946	13.623	124	109.229
13.6719	121	101.757	13.6719	126	108.081
13.7207	93	100.591	13.7207	121	106.954
13.7695	114	99.4478	13.7695	114	105.848
13.8184	113	98.327	13.8184	135	104.763
13.8672	98	97.2281	13.8672	110	103.697
13.916	91	96.1504	13.916	94	102.652
13.9648	119	95.0935	13.9648	118	101.625
14.0137	95	94.057	14.0137	111	100.617
14.0625	124	93.0402	14.0625	112	99.6279
14.1113	100	92.0428	14.1113	106	98.6562
14.1602	109	91.0643	14.1602	119	97.7019
14.209	96	90.1043	14.209	116	96.7646
14.2578	115	89.1623	14.2578	111	95.844
14.3066	102	88.2379	14.3066	89	94.9396
14.3555	99	87.3307	14.3555	104	94.0511
14.4043	111	86.4402	14.4043	100	93.178
14.4531	83	85.5662	14.4531	109	92.3202
14.502	110	84.7082	14.502	86	91.4771
14.5508	74	83.8659	14.5508	127	90.6484
14.5996	93	83.0388	14.5996	93	89.8339
14.6484	68	82.2267	14.6484	103	89.0332
14.6973	94	81.4292	14.6973	86	88.2459
14.7461	86	80.6459	14.7461	88	87.4719
14.7949	105	79.8766	14.7949	80	86.7107
14.8438	87	79.1208	14.8438	95	85.9621
14.8926	94	78.3784	14.8926	105	85.2259
14.9414	89	77.6489	14.9414	74	84.5016
14.9902	76	76.9321	14.9902	93	83.7891
15.0391	84	76.2277	15.0391	72	83.0881
15.0879	90	75.5355	15.0879	89	82.3983
15.1367	84	74.855	15.1367	82	81.7195
15.1855	81	74.1862	15.1855	89	81.0514
15.2344	72	73.5287	15.2344	77	80.3938
15.2832	99	72.8822	15.2832	89	79.7465
15.332	102	72.2465	15.332	81	79.1093
15.3809	89	71.6214	15.3809	101	78.4818
15.4297	75	71.0066	15.4297	93	77.8639
15.4785	66	70.4018	15.4785	65	77.2554
15.5273	91	69.807	15.5273	102	76.6561
15.5762	79	69.2218	15.5762	82	76.0658
15.625	77	68.646	15.625	75	75.4842
15.6738	82	68.0794	15.6738	94	74.9112
15.7227	55	67.5219	15.7227	87	74.3467
15.7715	61	66.9732	15.7715	88	73.7903
15.8203	84	66.433	15.8203	82	73.242
15.8691	69	65.9013	15.8691	74	72.7016
15.918	60	65.3779	15.918	83	72.1688
15.9668	72	64.8625	15.9668	72	71.6436
16.0156	66	64.355	16.0156	81	71.1258
16.0645	68	63.8552	16.0645	100	70.6151
16.1133	85	63.3629	16.1133	78	70.1116
16.1621	51	62.8781	16.1621	59	69.6149
16.2109	75	62.4004	16.2109	83	69.125
16.2598	72	61.9298	16.2598	69	68.6417
16.3086	58	61.4661	16.3086	75	68.165
16.3574	74	61.0092	16.3574	92	67.6945
16.4062	66	60.5589	16.4062	59	67.2303
16.4551	66	60.115	16.4551	80	66.7722
16.5039	70	59.6775	16.5039	83	66.32
16.5527	72	59.2462	16.5527	58	65.8736
16.6016	67	58.8209	16.6016	62	65.433
16.6504	61	58.4016	16.6504	66	64.998
16.6992	66	57.9882	16.6992	62	64.5684
16.748	74	57.5804	16.748	81	64.1443
16.7969	63	57.1781	16.7969	62	63.7253
16.8457	55	56.7813	16.8457	67	63.3116
16.8945	62	56.3899	16.8945	80	62.9029
16.9434	57	56.0037	16.9434	67	62.4992
16.9922	43	55.6226	16.9922	62	62.1003
17.041	45	55.2466	17.041	65	61.7061
17.0898	56	54.8754	17.0898	60	61.3166
17.1387	48	54.5091	17.1387	64	60.9317
17.1875	43	54.1474	17.1875	81	60.5513
17.2363	65	53.7904	17.2363	52	60.1753
17.2852	50	53.4379	17.2852	66	59.8036
17.334	60	53.0899	17.334	74	59.4361
17.3828	36	52.7462	17.3828	56	59.0727
17.4316	42	52.4067	17.4316	68	58.7134
17.4805	58	52.0714	17.4805	59	58.3581
17.5293	52	51.7402	17.5293	65	58.0067
17.5781	58	51.413	17.5781	66	57.6591
17.627	57	51.0897	17.627	55	57.3153
17.6758	50	50.7703	17.6758	45	56.9752
17.7246	67	50.4546	17.7246	55	56.6387
17.7734	54	50.1427	17.7734	60	56.3057
17.8223	45	49.8343	17.8223	69	55.9763
17.8711	44	49.5296	17.8711	56	55.6503
17.9199	56	49.2283	17.9199	67	55.3276
17.9688	60	48.9304	17.9688	44	55.0082
18.0176	48	48.6359	18.0176	54	54.6921
18.0664	53	48.3447	18.0664	38	54.3792
18.1152	47	48.0568	18.1152	54	54.0693
18.1641	49	47.7719	18.1641	72	53.7626
18.2129	56	47.4902	18.2129	50	53.4588
18.2617	51	47.2116	18.2617	54	53.1581
18.3105	55	46.9359	18.3105	56	52.8602
18.3594	47	46.6632	18.3594	56	52.5652
18.4082	55	46.3934	18.4082	60	52.273
18.457	40	46.1264	18.457	64	51.9836
18.5059	39	45.8622	18.5059	45	51.6968
18.5547	43	45.6007	18.5547	42	51.4128
18.6035	30	45.3419	18.6035	49	51.1313
18.6523	39	45.0857	18.6523	49	50.8525
18.7012	60	44.8321	18.7012	46	50.5762
18.75	42	44.581	18.75	50	50.3023
18.7988	43	44.3325	18.7988	49	50.0309
18.8477	47	44.0864	18.8477	44	49.762
18.8965	43	43.8427	18.8965	52	49.4954
18.9453	46	43.6013	18.9453	52	49.2311
18.9941	45	43.3623	18.9941	43	48.9691
19.043	32	43.1256	19.043	43	48.7094
19.0918	44	42.8911	19.0918	35	48.4519
19.1406	49	42.6588	19.1406	44	48.1966
19.1895	37	42.4287	19.1895	53	47.9434
19.2383	40	42.2007	19.2383	47	47.6924
19.2871	34	41.9749	19.2871	54	47.4434
19.3359	30	41.751	19.3359	39	47.1965
19.3848	49	41.5293	19.3848	49	46.9516
19.4336	33	41.3095	19.4336	46	46.7087
19.4824	41	41.0917	19.4824	39	46.4678
19.5312	43	40.8758	19.5312	54	46.2288
19.5801	35	40.6618	19.5801	42	45.9917
19.6289	46	40.4497	19.6289	38	45.7565
19.6777	43	40.2394	19.6777	51	45.5231
19.7266	34	40.0309	19.7266	49	45.2916
19.7754	47	39.8242	19.7754	30	45.0618
19.8242	41	39.6193	19.8242	33	44.8338
19.873	40	39.4161	19.873	52	44.6075
19.9219	31	39.2145	19.9219	37	44.383
19.9707	45	39.0147	19.9707	45	44.1602
20.0195	37	38.8165	20.0195	28	43.939
20.0684	46	38.62	20.0684	43	43.7195
20.1172	33	38.425	20.1172	38	43.5016
20.166	25	38.2316	20.166	39	43.2853
20.2148	31	38.0398	20.2148	47	43.0706
20.2637	33	37.8495	20.2637	42	42.8574
20.3125	33	37.6607	20.3125	42	42.6458
20.3613	37	37.4734	20.3613	43	42.4357
20.4102	41	37.2875	20.4102	41	42.2271
20.459	32	37.1031	20.459	41	42.02
20.5078	37	36.9202	20.5078	38	41.8143
20.5566	32	36.7386	20.5566	29	41.6101
20.6055	29	36.5584	20.6055	54	41.4073
20.6543	35	36.3796	20.6543	39	41.2059
20.7031	24	36.2021	20.7031	27	41.0058
20.752	30	36.0259	20.752	46	40.8072
20.8008	33	35.8511	20.8008	47	40.6099
20.8496	43	35.6775	20.8496	35	40.414
20.8984	27	35.5052	20.8984	44	40.2193
20.9473	39	35.3342	20.9473	40	40.026
20.9961	28	35.1644	20.9961	36	39.8339
21.0449	30	34.9959	21.0449	39	39.6432
21.0938	41	34.8285	21.0938	40	39.4537
21.1426	32	34.6623	21.1426	34	39.2654
21.1914	28	34.4974	21.1914	40	39.0784
21.2402	34	34.3335	21.2402	33	38.8925
21.2891	35	34.1709	21.2891	38	38.7079
21.3379	37	34.0093	21.3379	39	38.5245
21.3867	38	33.8489	21.3867	45	38.3422
21.4355	23	33.6896	21.4355	38	38.1611
21.4844	41	33.5314	21.4844	43	37.9812
21.5332	31	33.3743	21.5332	26	37.8023
21.582	39	33.2182	21.582	36	37.6246
21.6309	21	33.0632	21.6309	32	37.4481
21.6797	34	32.9092	21.6797	27	37.2726
21.7285	33	32.7562	21.7285	31	37.0982
21.7773	29	32.6043	21.7773	32	36.9249
21.8262	32	32.4534	21.8262	29	36.7526
21.875	37	32.3034	21.875	35	36.5814
21.9238	32	32.1545	21.9238	41	36.4112
21.9727	36	32.0065	21.9727	30	36.2421
22.0215	30	31.8595	22.0215	35	36.074
22.0703	24	31.7134	22.0703	36	35.9069
22.1191	37	31.5683	22.1191	35	35.7408
22.168	35	31.4241	22.168	30	35.5757
22.2168	29	31.2808	22.2168	29	35.4116
22.2656	37	31.1384	22.2656	35	35.2485
22.3145	31	30.997	22.3145	30	35.0863
22.3633	20	30.8564	22.3633	28	34.9251
22.4121	29	30.7167	22.4121	37	34.7648
22.4609	23	30.5778	22.4609	26	34.6055
22.5098	24	30.4399	22.5098	35	34.4471
22.5586	20	30.3028	22.5586	32	34.2896
22.6074	30	30.1665	22.6074	24	34.133
22.6562	31	30.031	22.6562	34	33.9773
22.7051	22	29.8964	22.7051	22	33.8225
22.7539	40	29.7627	22.7539	32	33.6686
22.8027	28	29.6297	22.8027	27	33.5156
22.8516	28	29.4975	22.8516	35	33.3634
22.9004	30	29.3661	22.9004	44	33.2122
22.9492	26	29.2355	22.9492	31	33.0617
22.998	29	29.1057	22.998	39	32.9121
23.0469	24	28.9767	23.0469	36	32.7634
23.0957	25	28.8484	23.0957	29	32.6155
23.1445	19	28.7209	23.1445	32	32.4684
23.1934	23	28.5942	23.1934	22	32.3221
23.2422	25	28.4681	23.2422	32	32.1767
23.291	23	28.3429	23.291	36	32.032
23.3398	35	28.2183	23.3398	19	31.8882
23.3887	25	28.0945	23.3887	27	31.7451
23.4375	26	27.9714	23.4375	27	31.6029
23.4863	30	27.849	23.4863	26	31.4614
23.5352	34	27.7273	23.5352	27	31.3207
23.584	25	27.6063	23.584	31	31.1807
23.6328	22	27.486	23.6328	26	31.0415
23.6816	20	27.3664	23.6816	28	30.9031
23.7305	28	27.2475	23.7305	21	30.7654
23.7793	24	27.1293	23.7793	25	30.6285
23.8281	28	27.0117	23.8281	24	30.4923
23.877	27	26.8948	23.877	32	30.3568
23.9258	25	26.7785	23.9258	29	30.2221
23.9746	24	26.6629	23.9746	38	30.0881
24.0234	28	26.548	24.0234	38	29.9548
24.0723	21	26.4337	24.0723	33	29.8222
24.1211	26	26.32	24.1211	20	29.6903
24.1699	17	26.207	24.1699	24	29.5592
24.2188	20	26.0945	24.2188	29	29.4287
24.2676	21	25.9828	24.2676	28	29.2989
24.3164	22	25.8716	24.3164	18	29.1698
24.3652	27	25.761	24.3652	25	29.0414
24.4141	26	25.6511	24.4141	27	28.9136
24.4629	24	25.5417	24.4629	28	28.7865
24.5117	18	25.433	24.5117	27	28.6601
24.5605	24	25.3248	24.5605	22	28.5344
24.6094	19	25.2173	24.6094	24	28.4093
24.6582	22	25.1103	24.6582	19	28.2848
24.707	17	25.0039	24.707	22	28.161
24.7559	24	24.898	24.7559	31	28.0379
24.8047	23	24.7928	24.8047	26	27.9154
24.8535	28	24.6881	24.8535	27	27.7935
24.9023	27	24.584	24.9023	27	27.6723
24.9512	27	24.4804	24.9512	32	27.5517
25	24	24.3774	25	33	27.4317
25.0488	21	24.275	25.0488	22	27.3123
25.0977	14	24.1731	25.0977	24	27.1935
25.1465	21	24.0717	25.1465	28	27.0754
25.1953	30	23.9709	25.1953	21	26.9579
25.2441	16	23.8706	25.2441	22	26.8409
25.293	25	23.7708	25.293	31	26.7246
25.3418	22	23.6716	25.3418	21	26.6088
25.3906	23	23.5729	25.3906	26	26.4937
25.4395	26	23.4747	25.4395	20	26.3791
25.4883	21	23.3771	25.4883	29	26.2651
25.5371	29	23.2799	25.5371	21	26.1517
25.5859	15	23.1833	25.5859	25	26.0389
25.6348	23	23.0872	25.6348	27	25.9266
25.6836	16	22.9916	25.6836	21	25.8149
25.7324	29	22.8964	25.7324	16	25.7038
25.7812	24	22.8018	25.7812	24	25.5932
25.8301	23	22.7077	25.8301	15	25.4832
25.8789	19	22.6141	25.8789	23	25.3738
25.9277	23	22.5209	25.9277	25	25.2649
25.9766	27	22.4282	25.9766	28	25.1566
26.0254	10	22.3361	26.0254	22	25.0487
26.0742	30	22.2443	26.0742	25	24.9415
26.123	25	22.1531	26.123	25	24.8348
26.1719	18	22.0624	26.1719	18	24.7286
26.2207	25	21.9721	26.2207	29	24.6229
26.2695	17	21.8822	26.2695	29	24.5178
26.3184	19	21.7929	26.3184	21	24.4132
26.3672	26	21.704	26.3672	20	24.3091
26.416	25	21.6155	26.416	17	24.2056
26.4648	28	21.5276	26.4648	21	24.1025
26.5137	27	21.44	26.5137	29	24
26.5625	31	21.3529	26.5625	16	23.898
26.6113	23	21.2663	26.6113	24	23.7965
26.6602	25	21.1801	26.6602	14	23.6955
26.709	18	21.0944	26.709	23	23.595
26.7578	18	21.009	26.7578	32	23.495
26.8066	17	20.9242	26.8066	21	23.3955
26.8555	16	20.8397	26.8555	16	23.2965
26.9043	28	20.7557	26.9043	22	23.198
26.9531	18	20.6721	26.9531	17	23.0999
27.002	23	20.5889	27.002	19	23.0024
27.0508	23	20.5062	27.0508	21	22.9053
27.0996	16	20.4239	27.0996	12	22.8087
27.1484	16	20.342	27.1484	15	22.7126
27.1973	18	20.2605	27.1973	28	22.617
27.2461	17	20.1794	27.2461	18	22.5218
27.2949	15	20.0988	27.2949	24	22.4271
27.3438	18	20.0185	27.3438	16	22.3329
27.3926	19	19.9387	27.3926	26	22.2392
27.4414	17	19.8592	27.4414	22	22.1459
27.4902	16	19.7802	27.4902	20	22.053
27.5391	30	19.7015	27.5391	11	21.9606
27.5879	26	19.6233	27.5879	21	21.8687
27.6367	17	19.5454	27.6367	25	21.7772
27.6855	22	19.468	27.6855	16	21.6862
27.7344	27	19.3909	27.7344	20	21.5956
27.7832	24	19.3142	27.7832	22	21.5055
27.832	18	19.2379	27.832	21	21.4158
27.8809	11	19.162	27.8809	22	21.3265
27.9297	20	19.0864	27.9297	20	21.2377
27.9785	16	19.0113	27.9785	14	21.1493
28.0273	17	18.9365	28.0273	26	21.0614
28.0762	24	18.8621	28.0762	21	20.9738
28.125	17	18.7881	28.125	16	20.8868
28.1738	19	18.7144	28.1738	18	20.8001
28.2227	15	18.6411	28.2227	19	20.7138
28.2715	12	18.5682	28.2715	15	20.628
28.3203	21	18.4956	28.3203	16	20.5426
28.3691	20	18.4234	28.3691	20	20.4576
28.418	17	18.3516	28.418	30	20.373
28.4668	23	18.2801	28.4668	18	20.2889
28.5156	15	18.209	28.5156	17	20.2051
28.5645	16	18.1382	28.5645	20	20.1218
28.6133	17	18.0678	28.6133	18	20.0388
28.6621	18	17.9977	28.6621	18	19.9563
28.7109	16	17.928	28.7109	27	19.8742
28.7598	9	17.8586	28.7598	13	19.7925
28.8086	13	17.7896	28.8086	13	19.7111
28.8574	23	17.7209	28.8574	18	19.6302
28.9062	16	17.6525	28.9062	23	19.5496
28.9551	8	17.5845	28.9551	17	19.4695
29.0039	31	17.5169	29.0039	16	19.3897
29.0527	21	17.4495	29.0527	19	19.3103
29.1016	16	17.3826	29.1016	18	19.2313
29.1504	16	17.3159	29.1504	20	19.1527
29.1992	18	17.2496	29.1992	15	19.0745
29.248	24	17.1836	29.248	20	18.9967
29.2969	20	17.1179	29.2969	12	18.9192
29.3457	11	17.0525	29.3457	13	18.8421
29.3945	13	16.9875	29.3945	17	18.7654
29.4434	24	16.9228	29.4434	26	18.689
29.4922	13	16.8584	29.4922	17	18.613
29.541	18	16.7943	29.541	13	18.5374
29.5898	18	16.7306	29.5898	9	18.4622
29.6387	17	16.6671	29.6387	17	18.3873
29.6875	21	16.604	29.6875	20	18.3128
29.7363	25	16.5412	29.7363	15	18.2386
29.7852	23	16.4787	29.7852	14	18.1648
29.834	11	16.4165	29.834	19	18.0914
29.8828	16	16.3546	29.8828	27	18.0183
29.9316	16	16.2931	29.9316	20	17.9456
29.9805	8	16.2318	29.9805	15	17.8732
30.0293	11	16.1708	30.0293	19	17.8011
30.0781	12	16.1101	30.0781	10	17.7295
30.127	19	16.0498	30.127	14	17.6581
30.1758	19	15.9897	30.1758	20	17.5871
30.2246	14	15.9299	30.2246	24	17.5165
30.2734	19	15.8704	30.2734	19	17.4462
30.3223	14	15.8112	30.3223	21	17.3762
30.3711	15	15.7523	30.3711	13	17.3066
30.4199	18	15.6937	30.4199	11	17.2373
30.4688	14	15.6354	30.4688	13	17.1683
30.5176	12	15.5774	30.5176	17	17.0997
30.5664	18	15.5196	30.5664	13	17.0314
30.6152	18	15.4622	30.6152	17	16.9634
30.6641	16	15.405	30.6641	18	16.8958
30.7129	16	15.3481	30.7129	11	16.8284
30.7617	17	15.2914	30.7617	23	16.7615
30.8105	15	15.2351	30.8105	11	16.6948
30.8594	17	15.179	30.8594	16	16.6284
30.9082	18	15.1232	30.9082	19	16.5624
30.957	11	15.0677	30.957	15	16.4967
31.0059	17	15.0125	31.0059	18	16.4313
31.0547	14	14.9575	31.0547	16	16.3662
31.1035	9	14.9028	31.1035	16	16.3015
31.1523	21	14.8484	31.1523	11	16.237
31.2012	13	14.7942	31.2012	21	16.1729
31.25	15	14.7403	31.25	17	16.1091
31.2988	12	14.6867	31.2988	20	16.0455
31.3477	11	14.6333	31.3477	21	15.9823
31.3965	18	14.5802	31.3965	23	15.9194
31.4453	18	14.5273	31.4453	18	15.8568
31.4941	19	14.4747	31.4941	20	15.7945
31.543	17	14.4224	31.543	14	15.7325
31.5918	6	14.3703	31.5918	14	15.6708
31.6406	17	14.3185	31.6406	23	15.6093
31.6895	18	14.2669	31.6895	17	15.5482
31.7383	16	14.2156	31.7383	18	15.4874
31.7871	12	14.1646	31.7871	17	15.4269
31.8359	11	14.1137	31.8359	9	15.3666
31.8848	16	14.0632	31.8848	17	15.3067
31.9336	15	14.0129	31.9336	8	15.247
31.9824	16	13.9628	31.9824	18	15.1876
32.0312	17	13.913	32.0312	18	15.1285
32.0801	16	13.8634	32.0801	17	15.0697
32.1289	16	13.814	32.1289	19	15.0112
32.1777	17	13.7649	32.1777	12	14.9529
32.2266	17	13.7161	32.2266	16	14.895
32.2754	9	13.6675	32.2754	10	14.8373
32.3242	13	13.6191	32.3242	14	14.7799
32.373	9	13.5709	32.373	12	14.7228
32.4219	18	13.523	32.4219	15	14.6659
32.4707	18	13.4754	32.4707	15	14.6093
32.5195	16	13.4279	32.5195	14	14.553
32.5684	16	13.3807	32.5684	10	14.497
32.6172	19	13.3337	32.6172	12	14.4412
32.666	16	13.287	32.666	22	14.3857
32.7148	13	13.2405	32.7148	13	14.3304
32.7637	17	13.1942	32.7637	12	14.2755
32.8125	21	13.1481	32.8125	15	14.2208
32.8613	23	13.1023	32.8613	15	14.1663
32.9102	25	13.0567	32.9102	13	14.1121
32.959	12	13.0113	32.959	9	14.0582
33.0078	20	12.9661	33.0078	18	14.0045
33.0566	12	12.9212	33.0566	13	13.9511
33.1055	9	12.8764	33.1055	17	13.898
33.1543	14	12.8319	33.1543	18	13.8451
33.2031	16	12.7876	33.2031	19	13.7924
33.252	10	12.7436	33.252	16	13.74
33.3008	8	12.6997	33.3008	16	13.6879
33.3496	17	12.656	33.3496	19	13.636
33.3984	17	12.6126	33.3984	10	13.5844
33.4473	17	12.5694	33.4473	14	13.533
33.4961	14	12.5264	33.4961	17	13.4818
33.5449	9	12.4836	33.5449	9	13.4309
33.5938	13	12.441	33.5938	14	13.3803
33.6426	15	12.3986	33.6426	9	13.3299
33.6914	11	12.3564	33.6914	12	13.2797
33.7402	10	12.3145	33.7402	16	13.2297
33.7891	16	12.2727	33.7891	20	13.1801
33.8379	17	12.2311	33.8379	14	13.1306
33.8867	11	12.1898	33.8867	16	13.0814
33.9355	13	12.1486	33.9355	10	13.0324
33.9844	12	12.1077	33.9844	12	12.9837
34.0332	12	12.0669	34.0332	17	12.9352
34.082	8	12.0263	34.082	12	12.8869
34.1309	13	11.986	34.1309	8	12.8388
34.1797	18	11.9458	34.1797	14	12.791
34.2285	12	11.9059	34.2285	12	12.7434
34.2773	9	11.8661	34.2773	19	12.6961
34.3262	13	11.8265	34.3262	12	12.6489
34.375	13	11.7871	34.375	9	12.602
34.4238	21	11.7479	34.4238	15	12.5553
34.4727	16	11.7089	34.4727	17	12.5089
34.5215	13	11.6701	34.5215	18	12.4627
34.5703	14	11.6315	34.5703	12	12.4166
34.6191	8	11.5931	34.6191	13	12.3709
34.668	11	11.5548	34.668	13	12.3253
34.7168	13	11.5168	34.7168	11	12.2799
34.7656	8	11.4789	34.7656	9	12.2348
34.8145	13	11.4412	34.8145	10	12.1899
34.8633	12	11.4037	34.8633	17	12.1452
34.9121	15	11.3664	34.9121	12	12.1007
34.9609	10	11.3293	34.9609	18	12.0564
35.0098	13	11.2923	35.0098	11	12.0123
35.0586	10	11.2555	35.0586	14	11.9685
35.1074	19	11.2189	35.1074	13	11.9248
35.1562	8	11.1825	35.1562	18	11.8814
35.2051	15	11.1463	35.2051	8	11.8382
35.2539	12	11.1102	35.2539	15	11.7952
35.3027	14	11.0743	35.3027	15	11.7523
35.3516	9	11.0386	35.3516	7	11.7097
35.4004	13	11.0031	35.4004	8	11.6673
35.4492	11	10.9677	35.4492	13	11.6251
35.498	9	10.9325	35.498	12	11.5831
35.5469	16	10.8975	35.5469	14	11.5413
35.5957	11	10.8626	35.5957	14	11.4997
35.6445	16	10.828	35.6445	16	11.4583
35.6934	14	10.7934	35.6934	14	11.4171
35.7422	12	10.7591	35.7422	15	11.3761
35.791	8	10.7249	35.791	8	11.3353
35.8398	8	10.6909	35.8398	6	11.2947
35.8887	10	10.6571	35.8887	10	11.2543
35.9375	13	10.6234	35.9375	9	11.2141
35.9863	10	10.5899	35.9863	19	11.1741
36.0352	13	10.5565	36.0352	13	11.1342
36.084	9	10.5233	36.084	9	11.0946
36.1328	13	10.4903	36.1328	10	11.0551
36.1816	13	10.4575	36.1816	15	11.0159
36.2305	11	10.4248	36.2305	17	10.9768
36.2793	9	10.3922	36.2793	16	10.9379
36.3281	15	10.3598	36.3281	11	10.8992
36.377	9	10.3276	36.377	12	10.8607
36.4258	12	10.2955	36.4258	8	10.8223
36.4746	6	10.2636	36.4746	15	10.7842
36.5234	9	10.2318	36.5234	10	10.7462
36.5723	11	10.2002	36.5723	11	10.7084
36.6211	10	10.1688	36.6211	12	10.6708
36.6699	9	10.1375	36.6699	11	10.6334
36.7188	17	10.1063	36.7188	7	10.5961
36.7676	7	10.0754	36.7676	8	10.5591
36.8164	10	10.0445	36.8164	10	10.5222
36.8652	5	10.0138	36.8652	14	10.4855
36.9141	7	9.98328	36.9141	14	10.4489
36.9629	14	9.95288	36.9629	11	10.4126
37.0117	12	9.92264	37.0117	13	10.3764
37.0605	9	9.89254	37.0605	9	10.3404
37.1094	13	9.86259	37.1094	3	10.3045
37.1582	6	9.83278	37.1582	4	10.2689
37.207	11	9.80312	37.207	11	10.2334
37.2559	7	9.77361	37.2559	11	10.198
37.3047	7	9.74424	37.3047	8	10.1629
37.3535	8	9.71501	37.3535	14	10.1279
37.4023	7	9.68592	37.4023	15	10.093
37.4512	11	9.65698	37.4512	15	10.0584
37.5	7	9.62818	37.5	9	10.0239
37.5488	19	9.59951	37.5488	11	9.98956
37.5977	12	9.57099	37.5977	13	9.9554
37.6465	12	9.54261	37.6465	7	9.9214
37.6953	14	9.51436	37.6953	9	9.88757
37.7441	17	9.48625	37.7441	14	9.85389
37.793	9	9.45828	37.793	18	9.82038
37.8418	9	9.43045	37.8418	7	9.78703
37.8906	11	9.40275	37.8906	5	9.75384
37.9395	13	9.37519	37.9395	18	9.7208
37.9883	10	9.34776	37.9883	11	9.68793
38.0371	12	9.32046	38.0371	9	9.65521
38.0859	11	9.2933	38.0859	12	9.62265
38.1348	10	9.26627	38.1348	17	9.59025
38.1836	9	9.23937	38.1836	11	9.558
38.2324	14	9.2126	38.2324	7	9.5259
38.2812	13	9.18596	38.2812	13	9.49396
38.3301	14	9.15945	38.3301	11	9.46217
38.3789	7	9.13308	38.3789	10	9.43053
38.4277	14	9.10683	38.4277	8	9.39905
38.4766	10	9.0807	38.4766	12	9.36771
38.5254	8	9.05471	38.5254	15	9.33653
38.5742	6	9.02884	38.5742	14	9.3055
38.623	9	9.0031	38.623	2	9.27461
38.6719	9	8.97748	38.6719	9	9.24387
38.7207	10	8.95199	38.7207	7	9.21328
38.7695	11	8.92662	38.7695	10	9.18284
38.8184	7	8.90138	38.8184	6	9.15254
38.8672	14	8.87626	38.8672	12	9.12239
38.916	14	8.85126	38.916	12	9.09238
38.9648	16	8.82638	38.9648	11	9.06251
39.0137	8	8.80163	39.0137	13	9.03279
39.0625	11	8.77699	39.0625	13	9.00321
39.1113	16	8.75248	39.1113	12	8.97377
39.1602	10	8.72808	39.1602	12	8.94447
39.209	17	8.70381	39.209	15	8.91531
39.2578	15	8.67965	39.2578	15	8.8863
39.3066	7	8.65561	39.3066	14	8.85742
39.3555	6	8.63169	39.3555	14	8.82868
39.4043	12	8.60788	39.4043	12	8.80007
39.4531	9	8.58419	39.4531	11	8.77161
39.502	6	8.56061	39.502	15	8.74328
39.5508	13	8.53715	39.5508	6	8.71509
39.5996	12	8.5138	39.5996	14	8.68703
39.6484	7	8.49057	39.6484	7	8.6591
39.6973	17	8.46745	39.6973	10	8.63131
39.7461	18	8.44445	39.7461	11	8.60365
39.7949	11	8.42155	39.7949	14	8.57613
39.8438	10	8.39877	39.8438	8	8.54874
39.8926	12	8.3761	39.8926	11	8.52147
39.9414	7	8.35353	39.9414	8	8.49434
39.9902	8	8.33108	39.9902	13	8.46734
40.0391	15	8.30874	40.0391	14	8.44047
40.0879	6	8.28651	40.0879	13	8.41372
40.1367	10	8.26438	40.1367	10	8.38711
40.1855	4	8.24236	40.1855	7	8.36062
40.2344	17	8.22045	40.2344	12	8.33426
40.2832	10	8.19865	40.2832	4	8.30802
40.332	12	8.17695	40.332	9	8.28191
40.3809	16	8.15536	40.3809	12	8.25593
40.4297	14	8.13387	40.4297	13	8.23007
40.4785	8	8.11249	40.4785	9	8.20433
40.5273	12	8.09122	40.5273	13	8.17872
40.5762	4	8.07004	40.5762	14	8.15323
40.625	12	8.04897	40.625	12	8.12786
40.6738	9	8.028	40.6738	16	8.10262
40.7227	14	8.00714	40.7227	12	8.07749
40.7715	10	7.98637	40.7715	9	8.05249
40.8203	6	7.96571	40.8203	13	8.0276
40.8691	13	7.94515	40.8691	14	8.00283
40.918	11	7.92469	40.918	10	7.97818
40.9668	16	7.90432	40.9668	7	7.95365
41.0156	14	7.88406	41.0156	9	7.92924
41.0645	13	7.8639	41.0645	10	7.90495
41.1133	10	7.84383	41.1133	10	7.88077
41.1621	9	7.82386	41.1621	8	7.8567
41.2109	17	7.80399	41.2109	6	7.83275
41.2598	7	7.78421	41.2598	6	7.80892
41.3086	11	7.76454	41.3086	9	7.7852
41.3574	13	7.74496	41.3574	13	7.7616
41.4062	11	7.72547	41.4062	12	7.7381
41.4551	11	7.70608	41.4551	12	7.71472
41.5039	9	7.68678	41.5039	6	7.69145
41.5527	12	7.66757	41.5527	10	7.6683
41.6016	10	7.64846	41.6016	5	7.64525
41.6504	8	7.62945	41.6504	6	7.62231
41.6992	10	7.61052	41.6992	9	7.59949
41.748	9	7.59169	41.748	10	7.57677
41.7969	12	7.57295	41.7969	9	7.55416
41.8457	7	7.5543	41.8457	8	7.53166
41.8945	7	7.53574	41.8945	10	7.50927
41.9434	6	7.51728	41.9434	14	7.48699
41.9922	10	7.4989	41.9922	6	7.46481
42.041	15	7.48061	42.041	11	7.44274
42.0898	10	7.46241	42.0898	11	7.42077
42.1387	9	7.4443	42.1387	5	7.39891
42.1875	12	7.42628	42.1875	9	7.37715
42.2363	11	7.40834	42.2363	14	7.3555
42.2852	9	7.3905	42.2852	6	7.33395
42.334	11	7.37274	42.334	15	7.31251
42.3828	10	7.35506	42.3828	13	7.29116
42.4316	6	7.33747	42.4316	6	7.26992
42.4805	6	7.31997	42.4805	20	7.24878
42.5293	9	7.30256	42.5293	7	7.22775
42.5781	12	7.28522	42.5781	6	7.20681
42.627	11	7.26798	42.627	8	7.18597
42.6758	9	7.25081	42.6758	9	7.16524
42.7246	3	7.23373	42.7246	9	7.1446
42.7734	13	7.21674	42.7734	6	7.12406
42.8223	12	7.19982	42.8223	10	7.10362
42.8711	14	7.18299	42.8711	9	7.08328
42.9199	11	7.16624	42.9199	13	7.06303
42.9688	10	7.14957	42.9688	14	7.04288
43.0176	14	7.13299	43.0176	4	7.02283
43.0664	12	7.11648	43.0664	10	7.00288
43.1152	7	7.10005	43.1152	8	6.98302
43.1641	13	7.08371	43.1641	10	6.96325
43.2129	8	7.06744	43.2129	8	6.94358
43.2617	11	7.05126	43.2617	10	6.924
43.3105	8	7.03515	43.3105	8	6.90452
43.3594	6	7.01912	43.3594	9	6.88513
43.4082	4	7.00317	43.4082	6	6.86584
43.457	9	6.9873	43.457	9	6.84663
43.5059	9	6.9715	43.5059	9	6.82752
43.5547	11	6.95578	43.5547	12	6.8085
43.6035	11	6.94014	43.6035	10	6.78957
43.6523	9	6.92457	43.6523	7	6.77073
43.7012	10	6.90908	43.7012	5	6.75198
43.75	6	6.89367	43.75	10	6.73332
43.7988	16	6.87832	43.7988	11	6.71475
43.8477	4	6.86306	43.8477	12	6.69627
43.8965	9	6.84787	43.8965	10	6.67788
43.9453	8	6.83275	43.9453	17	6.65958
43.9941	10	6.81771	43.9941	8	6.64136
44.043	12	6.80274	44.043	14	6.62323
44.0918	6	6.78784	44.0918	10	6.60519
44.1406	8	6.77302	44.1406	9	6.58723
44.1895	6	6.75826	44.1895	8	6.56936
44.2383	9	6.74358	44.2383	12	6.55158
44.2871	11	6.72897	44.2871	9	6.53388
44.3359	7	6.71444	44.3359	6	6.51626
44.3848	8	6.69997	44.3848	13	6.49873
44.4336	9	6.68557	44.4336	8	6.48129
44.4824	6	6.67125	44.4824	3	6.46392
44.5312	13	6.65699	44.5312	7	6.44664
44.5801	10	6.6428	44.5801	13	6.42945
44.6289	7	6.62868	44.6289	7	6.41233
44.6777	10	6.61463	44.6777	2	6.3953
44.7266	11	6.60065	44.7266	5	6.37835
44.7754	8	6.58674	44.7754	8	6.36148
44.8242	10	6.5729	44.8242	12	6.34469
44.873	14	6.55912	44.873	6	6.32798
44.9219	13	6.54541	44.9219	8	6.31135
44.9707	10	6.53176	44.9707	11	6.2948
45.0195	7	6.51819	45.0195	10	6.27833
45.0684	8	6.50467	45.0684	7	6.26194
45.1172	9	6.49123	45.1172	6	6.24563
45.166	4	6.47785	45.166	10	6.22939
45.2148	5	6.46454	45.2148	7	6.21324
45.2637	13	6.45129	45.2637	8	6.19716
45.3125	9	6.4381	45.3125	6	6.18116
45.3613	3	6.42498	45.3613	12	6.16523
45.4102	12	6.41192	45.4102	11	6.14938
45.459	12	6.39893	45.459	10	6.13361
45.5078	6	6.386	45.5078	5	6.11791
45.5566	9	6.37313	45.5566	17	6.10229
45.6055	5	6.36033	45.6055	7	6.08674
45.6543	8	6.34758	45.6543	8	6.07126
45.7031	7	6.3349	45.7031	6	6.05587
45.752	12	6.32229	45.752	9	6.04054
45.8008	9	6.30973	45.8008	10	6.02529
45.8496	3	6.29723	45.8496	8	6.01011
45.8984	6	6.2848	45.8984	10	5.995
45.9473	10	6.27242	45.9473	5	5.97997
45.9961	8	6.26011	45.9961	8	5.965
46.0449	5	6.24786	46.0449	11	5.95011
46.0938	5	6.23566	46.0938	6	5.93529
46.1426	9	6.22353	46.1426	13	5.92054
46.1914	17	6.21145	46.1914	5	5.90587
46.2402	9	6.19943	46.2402	8	5.89126
46.2891	11	6.18748	46.2891	13	5.87672
46.3379	5	6.17558	46.3379	10	5.86225
46.3867	7	6.16373	46.3867	11	5.84785
46.4355	15	6.15195	46.4355	7	5.83352
46.4844	16	6.14022	46.4844	12	5.81926
46.5332	8	6.12855	46.5332	7	5.80507
46.582	9	6.11694	46.582	6	5.79094
46.6309	11	6.10538	46.6309	5	5.77689
46.6797	7	6.09388	46.6797	7	5.7629
46.7285	6	6.08244	46.7285	13	5.74897
46.7773	6	6.07105	46.7773	10	5.73512
46.8262	8	6.05971	46.8262	9	5.72133
46.875	13	6.04844	46.875	14	5.7076
46.9238	8	6.03721	46.9238	12	5.69394
46.9727	13	6.02604	46.9727	7	5.68035
47.0215	8	6.01493	47.0215	10	5.66682
47.0703	13	6.00387	47.0703	5	5.65336
47.1191	7	5.99287	47.1191	8	5.63996
47.168	5	5.98191	47.168	9	5.62663
47.2168	10	5.97101	47.2168	9	5.61336
47.2656	7	5.96017	47.2656	13	5.60015
47.3145	7	5.94938	47.3145	8	5.587
47.3633	8	5.93863	47.3633	7	5.57392
47.4121	8	5.92795	47.4121	4	5.5609
47.4609	9	5.91731	47.4609	7	5.54795
47.5098	7	5.90673	47.5098	13	5.53505
47.5586	7	5.89619	47.5586	9	5.52222
47.6074	10	5.88571	47.6074	8	5.50945
47.6562	6	5.87528	47.6562	7	5.49674
47.7051	7	5.8649	47.7051	5	5.48409
47.7539	5	5.85457	47.7539	5	5.4715
47.8027	7	5.84429	47.8027	7	5.45898
47.8516	8	5.83407	47.8516	7	5.44651
47.9004	10	5.82389	47.9004	12	5.4341
47.9492	9	5.81376	47.9492	8	5.42175
47.998	6	5.80368	47.998	14	5.40946
48.0469	10	5.79365	48.0469	5	5.39723
48.0957	13	5.78366	48.0957	13	5.38506
48.1445	4	5.77373	48.1445	2	5.37294
48.1934	12	5.76385	48.1934	7	5.36089
48.2422	7	5.75401	48.2422	14	5.34889
48.291	9	5.74422	48.291	6	5.33695
48.3398	7	5.73448	48.3398	3	5.32506
48.3887	11	5.72479	48.3887	6	5.31324
48.4375	7	5.71514	48.4375	9	5.30147
48.4863	9	5.70554	48.4863	6	5.28975
48.5352	8	5.69599	48.5352	9	5.2781
48.584	10	5.68648	48.584	6	5.26649
48.6328	7	5.67702	48.6328	9	5.25495
48.6816	4	5.66761	48.6816	10	5.24346
48.7305	4	5.65824	48.7305	7	5.23202
48.7793	8	5.64892	48.7793	9	5.22064
48.8281	4	5.63964	48.8281	6	5.20931
48.877	11	5.63041	48.877	8	5.19804
48.9258	9	5.62122	48.9258	10	5.18682
48.9746	8	5.61208	48.9746	9	5.17565
49.0234	7	5.60298	49.0234	13	5.16454
49.0723	13	5.59393	49.0723	5	5.15348
49.1211	11	5.58492	49.1211	11	5.14248
49.1699	9	5.57595	49.1699	6	5.13153
49.2188	9	5.56703	49.2188	9	5.12063
49.2676	11	5.55815	49.2676	8	5.10978
49.3164	7	5.54932	49.3164	12	5.09898
49.3652	10	5.54053	49.3652	10	5.08824
49.4141	8	5.53178	49.4141	11	5.07754
49.4629	5	5.52307	49.4629	4	5.0669
49.5117	9	5.51441	49.5117	8	5.05631
49.5605	6	5.50579	49.5605	13	5.04577
49.6094	3	5.49721	49.6094	11	5.03528
49.6582	5	5.48867	49.6582	9	5.02484
49.707	7	5.48017	49.707	6	5.01445
49.7559	6	5.47172	49.7559	8	5.00411
49.8047	10	5.4633	49.8047	5	4.99382
49.8535	7	5.45493	49.8535	7	4.98358
49.9023	6	5.4466	49.9023	9	4.97339
49.9512	3	5.43831	49.9512	13	4.96325
50	8	5.43006	50	5	4.95315
50.0488	5	5.42184	50.0488	11	4.94311
50.0977	8	5.41367	50.0977	9	4.93311
50.1465	9	5.40554	50.1465	10	4.92316
50.1953	7	5.39745	50.1953	10	4.91325
50.2441	5	5.3894	50.2441	12	4.9034
50.293	6	5.38139	50.293	5	4.89359
50.3418	7	5.37341	50.3418	4	4.88383
50.3906	3	5.36548	50.3906	4	4.87412
50.4395	6	5.35758	50.4395	4	4.86445
50.4883	6	5.34972	50.4883	5	4.85483
50.5371	6	5.3419	50.5371	9	4.84525
50.5859	6	5.33412	50.5859	5	4.83572
50.6348	6	5.32638	50.6348	9	4.82624
50.6836	8	5.31867	50.6836	10	4.8168
50.7324	3	5.311	50.7324	4	4.80741
50.7812	3	5.30337	50.7812	12	4.79806
50.8301	4	5.29578	50.8301	8	4.78875
50.8789	15	5.28822	50.8789	7	4.77949
50.9277	6	5.2807	50.9277	13	4.77028
50.9766	6	5.27322	50.9766	8	4.76111
51.0254	2	5.26577	51.0254	11	4.75198
51.0742	7	5.25836	51.0742	3	4.7429
51.123	4	5.25099	51.123	6	4.73386
51.1719	3	5.24365	51.1719	7	4.72486
51.2207	9	5.23634	51.2207	2	4.71591
51.2695	8	5.22908	51.2695	6	4.707
51.3184	4	5.22185	51.3184	8	4.69813
51.3672	7	5.21465	51.3672	3	4.68931
51.416	9	5.20749	51.416	5	4.68052
51.4648	6	5.20036	51.4648	9	4.67178
51.5137	9	5.19327	51.5137	7	4.66308
51.5625	7	5.18621	51.5625	12	4.65443
51.6113	6	5.17919	51.6113	8	4.64581
51.6602	7	5.1722	51.6602	7	4.63724
51.709	5	5.16524	51.709	5	4.6287
51.7578	13	5.15832	51.7578	10	4.62021
51.8066	2	5.15143	51.8066	7	4.61176
51.8555	9	5.14458	51.8555	9	4.60334
51.9043	5	5.13776	51.9043	5	4.59497
51.9531	7	5.13097	51.9531	8	4.58664
52.002	9	5.12422	52.002	14	4.57835
52.0508	7	5.1175	52.0508	7	4.5701
52.0996	7	5.11081	52.0996	5	4.56189
52.1484	13	5.10415	52.1484	11	4.55371
52.1973	11	5.09753	52.1973	7	4.54558
52.2461	4	5.09094	52.2461	8	4.53749
52.2949	13	5.08438	52.2949	5	4.52943
52.3438	4	5.07785	52.3438	5	4.52141
52.3926	5	5.07136	52.3926	7	4.51343
52.4414	9	5.06489	52.4414	7	4.50549
52.4902	7	5.05846	52.4902	7	4.49759
52.5391	2	5.05206	52.5391	4	4.48972
52.5879	4	5.04569	52.5879	13	4.4819
52.6367	8	5.03935	52.6367	5	4.47411
52.6855	8	5.03304	52.6855	7	4.46635
52.7344	10	5.02677	52.7344	6	4.45864
52.7832	9	5.02052	52.7832	8	4.45096
52.832	10	5.0143	52.832	6	4.44332
52.8809	8	5.00812	52.8809	8	4.43571
52.9297	10	5.00196	52.9297	6	4.42814
52.9785	8	4.99584	52.9785	8	4.42061
53.0273	4	4.98974	53.0273	7	4.41311
53.0762	7	4.98367	53.0762	8	4.40565
53.125	8	4.97764	53.125	13	4.39823
53.1738	6	4.97163	53.1738	6	4.39084
53.2227	7	4.96565	53.2227	10	4.38349
53.2715	5	4.9597	53.2715	7	4.37617
53.3203	6	4.95378	53.3203	9	4.36888
53.3691	8	4.94789	53.3691	7	4.36163
53.418	6	4.94203	53.418	8	4.35442
53.4668	9	4.9362	53.4668	4	4.34724
53.5156	8	4.93039	53.5156	8	4.3401
53.5645	4	4.92461	53.5645	9	4.33298
53.6133	12	4.91887	53.6133	6	4.32591
53.6621	6	4.91315	53.6621	8	4.31886
53.7109	4	4.90745	53.7109	8	4.31186
53.7598	10	4.90179	53.7598	5	4.30488
53.8086	6	4.89615	53.8086	10	4.29794
53.8574	4	4.89054	53.8574	5	4.29103
53.9062	9	4.88496	53.9062	1	4.28415
53.9551	8	4.8794	53.9551	7	4.27731
54.0039	6	4.87387	54.0039	9	4.2705
54.0527	8	4.86837	54.0527	10	4.26372
54.1016	9	4.86289	54.1016	7	4.25698
54.1504	5	4.85745	54.1504	6	4.25026
54.1992	12	4.85202	54.1992	8	4.24358
54.248	4	4.84663	54.248	12	4.23693
54.2969	4	4.84126	54.2969	5	4.23032
54.3457	8	4.83592	54.3457	6	4.22373
54.3945	8	4.8306	54.3945	3	4.21718
54.4434	8	4.82531	54.4434	8	4.21065
54.4922	7	4.82004	54.4922	5	4.20416
54.541	9	4.8148	54.541	6	4.1977
54.5898	9	4.80959	54.5898	7	4.19127
54.6387	9	4.8044	54.6387	5	4.18487
54.6875	9	4.79924	54.6875	7	4.17851
54.7363	13	4.7941	54.7363	5	4.17217
54.7852	5	4.78899	54.7852	5	4.16586
54.834	5	4.7839	54.834	8	4.15959
54.8828	7	4.77883	54.8828	4	4.15334
54.9316	3	4.7738	54.9316	11	4.14712
54.9805	12	4.76878	54.9805	7	4.14093
55.0293	9	4.76379	55.0293	7	4.13478
55.0781	8	4.75883	55.0781	6	4.12865
55.127	8	4.75388	55.127	11	4.12255
55.1758	6	4.74897	55.1758	6	4.11648
55.2246	5	4.74407	55.2246	8	4.11044
55.2734	2	4.7392	55.2734	7	4.10443
55.3223	8	4.73436	55.3223	9	4.09845
55.3711	5	4.72954	55.3711	8	4.09249
55.4199	8	4.72474	55.4199	5	4.08657
55.4688	6	4.71996	55.4688	5	4.08067
55.5176	3	4.71521	55.5176	2	4.0748
55.5664	5	4.71048	55.5664	7	4.06896
55.6152	10	4.70577	55.6152	4	4.06315
55.6641	9	4.70109	55.6641	6	4.05736
55.7129	5	4.69643	55.7129	4	4.0516
55.7617	6	4.69179	55.7617	4	4.04588
55.8105	8	4.68718	55.8105	11	4.04017
55.8594	7	4.68259	55.8594	9	4.0345
55.9082	3	4.67802	55.9082	9	4.02885
55.957	6	4.67347	55.957	6	4.02323
56.0059	5	4.66894	56.0059	6	4.01764
56.0547	5	4.66444	56.0547	7	4.01207
56.1035	10	4.65996	56.1035	6	4.00653
56.1523	9	4.6555	56.1523	4	4.00101
56.2012	4	4.65106	56.2012	9	3.99553
56.25	9	4.64664	56.25	7	3.99007
56.2988	6	4.64225	56.2988	7	3.98463
56.3477	8	4.63787	56.3477	4	3.97922
56.3965	7	4.63352	56.3965	6	3.97384
56.4453	9	4.62919	56.4453	7	3.96848
56.4941	7	4.62488	56.4941	6	3.96315
56.543	6	4.62059	56.543	7	3.95784
56.5918	10	4.61632	56.5918	5	3.95256
56.6406	6	4.61208	56.6406	11	3.94731
56.6895	5	4.60785	56.6895	6	3.94208
56.7383	8	4.60364	56.7383	1	3.93687
56.7871	5	4.59946	56.7871	8	3.93169
56.8359	8	4.59529	56.8359	6	3.92653
56.8848	10	4.59115	56.8848	5	3.9214
56.9336	5	4.58702	56.9336	4	3.9163
56.9824	10	4.58292	56.9824	5	3.91121
57.0312	8	4.57883	57.0312	9	3.90616
57.0801	8	4.57477	57.0801	5	3.90112
57.1289	5	4.57072	57.1289	10	3.89611
57.1777	4	4.5667	57.1777	7	3.89113
57.2266	7	4.56269	57.2266	5	3.88617
57.2754	6	4.55871	57.2754	7	3.88123
57.3242	2	4.55474	57.3242	4	3.87632
57.373	7	4.55079	57.373	7	3.87143
57.4219	12	4.54687	57.4219	4	3.86656
57.4707	5	4.54296	57.4707	6	3.86171
57.5195	5	4.53907	57.5195	6	3.85689
57.5684	3	4.5352	57.5684	9	3.8521
57.6172	6	4.53134	57.6172	10	3.84732
57.666	5	4.52751	57.666	3	3.84257
57.7148	8	4.5237	57.7148	7	3.83784
57.7637	3	4.5199	57.7637	3	3.83314
57.8125	7	4.51612	57.8125	2	3.82845
57.8613	5	4.51236	57.8613	3	3.82379
57.9102	4	4.50862	57.9102	5	3.81915
57.959	7	4.5049	57.959	8	3.81453
58.0078	2	4.50119	58.0078	5	3.80994
58.0566	8	4.49751	58.0566	5	3.80537
58.1055	6	4.49384	58.1055	7	3.80082
58.1543	1	4.49019	58.1543	6	3.79629
58.2031	8	4.48656	58.2031	9	3.79178
58.252	6	4.48294	58.252	8	3.78729
58.3008	9	4.47934	58.3008	10	3.78283
58.3496	7	4.47576	58.3496	5	3.77839
58.3984	8	4.4722	58.3984	11	3.77397
58.4473	3	4.46865	58.4473	6	3.76957
58.4961	7	4.46513	58.4961	5	3.76519
58.5449	5	4.46162	58.5449	10	3.76083
58.5938	5	4.45812	58.5938	9	3.75649
58.6426	12	4.45465	58.6426	3	3.75217
58.6914	9	4.45119	58.6914	11	3.74788
58.7402	8	4.44774	58.7402	4	3.7436
58.7891	6	4.44432	58.7891	8	3.73935
58.8379	7	4.44091	58.8379	6	3.73511
58.8867	7	4.43751	58.8867	5	3.7309
58.9355	3	4.43414	58.9355	5	3.7267
58.9844	8	4.43078	58.9844	4	3.72253
59.0332	7	4.42743	59.0332	3	3.71837
59.082	4	4.42411	59.082	9	3.71424
59.1309	3	4.4208	59.1309	6	3.71013
59.1797	9	4.4175	59.1797	10	3.70603
59.2285	3	4.41422	59.2285	5	3.70196
59.2773	4	4.41096	59.2773	6	3.6979
59.3262	6	4.40771	59.3262	6	3.69386
59.375	5	4.40448	59.375	4	3.68985
59.4238	5	4.40127	59.4238	15	3.68585
59.4727	3	4.39807	59.4727	4	3.68187
59.5215	8	4.39488	59.5215	5	3.67791
59.5703	5	4.39171	59.5703	5	3.67397
59.6191	5	4.38856	59.6191	9	3.67005
59.668	9	4.38542	59.668	6	3.66615
59.7168	10	4.3823	59.7168	5	3.66226
59.7656	10	4.37919	59.7656	6	3.6584
59.8145	4	4.3761	59.8145	6	3.65455
59.8633	8	4.37302	59.8633	5	3.65072
59.9121	6	4.36996	59.9121	6	3.64691
59.9609	1	4.36691	59.9609	7	3.64312
60.0098	2	4.36388	60.0098	6	3.63934
60.0586	7	4.36086	60.0586	3	3.63559
60.1074	12	4.35786	60.1074	8	3.63185
60.1562	7	4.35487	60.1562	7	3.62813
60.2051	6	4.3519	60.2051	6	3.62443
60.2539	9	4.34894	60.2539	6	3.62074
60.3027	4	4.34599	60.3027	8	3.61708
60.3516	6	4.34306	60.3516	4	3.61343
60.4004	5	4.34015	60.4004	8	3.6098
60.4492	6	4.33724	60.4492	4	3.60618
60.498	9	4.33436	60.498	4	3.60258
60.5469	9	4.33148	60.5469	10	3.599
60.5957	10	4.32862	60.5957	6	3.59544
60.6445	3	4.32578	60.6445	1	3.5919
60.6934	5	4.32294	60.6934	2	3.58837
60.7422	6	4.32013	60.7422	6	3.58485
60.791	7	4.31732	60.791	3	3.58136
60.8398	10	4.31453	60.8398	6	3.57788
60.8887	4	4.31175	60.8887	3	3.57442
60.9375	10	4.30899	60.9375	6	3.57097
60.9863	6	4.30624	60.9863	5	3.56755
61.0352	6	4.3035	61.0352	6	3.56413
61.084	8	4.30078	61.084	11	3.56074
61.1328	5	4.29807	61.1328	7	3.55736
61.1816	8	4.29537	61.1816	4	3.55399
61.2305	6	4.29269	61.2305	6	3.55065
61.2793	4	4.29002	61.2793	3	3.54732
61.3281	3	4.28736	61.3281	7	3.544
61.377	5	4.28471	61.377	7	3.5407
61.4258	4	4.28208	61.4258	7	3.53742
61.4746	12	4.27946	61.4746	7	3.53415
61.5234	5	4.27686	61.5234	4	3.5309
61.5723	4	4.27426	61.5723	2	3.52766
61.6211	7	4.27168	61.6211	9	3.52444
61.6699	8	4.26911	61.6699	7	3.52123
61.7188	5	4.26656	61.7188	6	3.51804
61.7676	12	4.26401	61.7676	7	3.51487
61.8164	4	4.26148	61.8164	6	3.51171
61.8652	7	4.25896	61.8652	4	3.50856
61.9141	4	4.25646	61.9141	6	3.50543
61.9629	6	4.25396	61.9629	8	3.50232
62.0117	10	4.25148	62.0117	5	3.49922
62.0605	8	4.24901	62.0605	5	3.49613
62.1094	7	4.24655	62.1094	5	3.49306
62.1582	4	4.2441	62.1582	3	3.49001
62.207	11	4.24167	62.207	2	3.48697
62.2559	6	4.23925	62.2559	5	3.48394
62.3047	7	4.23684	62.3047	4	3.48093
62.3535	8	4.23444	62.3535	4	3.47793
62.4023	7	4.23205	62.4023	6	3.47495
62.4512	4	4.22968	62.4512	6	3.47198
62.5	8	4.22731	62.5	5	3.46903
62.5488	4	4.22496	62.5488	10	3.46609
62.5977	8	4.22262	62.5977	4	3.46316
62.6465	7	4.22029	62.6465	5	3.46025
62.6953	6	4.21797	62.6953	5	3.45735
62.7441	8	4.21566	62.7441	6	3.45446
62.793	5	4.21337	62.793	5	3.45159
62.8418	1	4.21108	62.8418	7	3.44874
62.8906	6	4.20881	62.8906	8	3.44589
62.9395	8	4.20655	62.9395	6	3.44306
62.9883	9	4.2043	62.9883	8	3.44025
63.0371	8	4.20205	63.0371	4	3.43744
63.0859	9	4.19983	63.0859	0	3.43465
63.1348	3	4.19761	63.1348	8	3.43188
63.1836	6	4.1954	63.1836	10	3.42912
63.2324	4	4.1932	63.2324	4	3.42637
63.2812	8	4.19102	63.2812	6	3.42363
63.3301	6	4.18884	63.3301	7	3.42091
63.3789	4	4.18668	63.3789	6	3.4182
63.4277	9	4.18452	63.4277	4	3.4155
63.4766	6	4.18238	63.4766	4	3.41282
63.5254	4	4.18024	63.5254	6	3.41015
63.5742	11	4.17812	63.5742	4	3.40749
63.623	7	4.17601	63.623	11	3.40484
63.6719	5	4.1739	63.6719	5	3.40221
63.7207	3	4.17181	63.7207	5	3.39959
63.7695	4	4.16973	63.7695	5	3.39698
63.8184	8	4.16766	63.8184	2	3.39438
63.8672	2	4.1656	63.8672	0	3.3918
63.916	5	4.16354	63.916	1	3.38923
63.9648	5	4.1615	63.9648	5	3.38667
64.0137	5	4.15947	64.0137	3	3.38413
64.0625	8	4.15745	64.0625	7	3.38159
64.1113	5	4.15544	64.1113	1	3.37907
64.1602	6	4.15343	64.1602	8	3.37656
64.209	7	4.15144	64.209	5	3.37406
64.2578	7	4.14946	64.2578	6	3.37158
64.3066	5	4.14748	64.3066	4	3.3691
64.3555	8	4.14552	64.3555	8	3.36664
64.4043	11	4.14357	64.4043	2	3.36419
64.4531	6	4.14162	64.4531	3	3.36175
64.502	3	4.13969	64.502	4	3.35932
64.5508	6	4.13776	64.5508	6	3.35691
64.5996	4	4.13585	64.5996	8	3.35451
64.6484	4	4.13394	64.6484	3	3.35211
64.6973	10	4.13204	64.6973	6	3.34973
64.7461	9	4.13015	64.7461	4	3.34736
64.7949	4	4.12827	64.7949	9	3.34501
64.8438	5	4.1264	64.8438	4	3.34266
64.8926	3	4.12454	64.8926	7	3.34032
64.9414	7	4.12269	64.9414	2	3.338
64.9902	9	4.12085	64.9902	3	3.33569
65.0391	4	4.11901	65.0391	5	3.33338
65.0879	5	4.11719	65.0879	5	3.33109
65.1367	2	4.11537	65.1367	4	3.32881
65.1855	5	4.11357	65.1855	3	3.32654
65.2344	6	4.11177	65.2344	4	3.32429
65.2832	12	4.10998	65.2832	6	3.32204
65.332	3	4.1082	65.332	6	3.3198
65.3809	6	4.10642	65.3809	4	3.31758
65.4297	2	4.10466	65.4297	3	3.31536
65.4785	3	4.10291	65.4785	3	3.31316
65.5273	7	4.10116	65.5273	2	3.31096
65.5762	8	4.09942	65.5762	6	3.30878
65.625	4	4.09769	65.625	6	3.3066
65.6738	6	4.09597	65.6738	8	3.30444
65.7227	12	4.09426	65.7227	0	3.30229
65.7715	10	4.09255	65.7715	4	3.30015
65.8203	2	4.09086	65.8203	8	3.29802
65.8691	5	4.08917	65.8691	7	3.29589
65.918	5	4.08749	65.918	5	3.29378
65.9668	6	4.08582	65.9668	5	3.29168
66.0156	5	4.08415	66.0156	5	3.28959
66.0645	2	4.0825	66.0645	3	3.28751
66.1133	1	4.08085	66.1133	4	3.28544
66.1621	3	4.07921	66.1621	7	3.28338
66.2109	4	4.07758	66.2109	5	3.28132
66.2598	8	4.07596	66.2598	5	3.27928
66.3086	5	4.07434	66.3086	7	3.27725
66.3574	8	4.07274	66.3574	5	3.27523
66.4062	7	4.07114	66.4062	5	3.27322
66.4551	10	4.06954	66.4551	4	3.27121
66.5039	1	4.06796	66.5039	1	3.26922
66.5527	5	4.06638	66.5527	2	3.26723
66.6016	4	4.06482	66.6016	4	3.26526
66.6504	3	4.06326	66.6504	4	3.2633
66.6992	5	4.0617	66.6992	3	3.26134
66.748	5	4.06016	66.748	2	3.25939
66.7969	4	4.05862	66.7969	5	3.25746
66.8457	4	4.05709	66.8457	6	3.25553
66.8945	3	4.05556	66.8945	10	3.25361
66.9434	4	4.05405	66.9434	5	3.2517
66.9922	7	4.05254	66.9922	3	3.2498
67.041	3	4.05104	67.041	6	3.24791
67.0898	1	4.04954	67.0898	2	3.24603
67.1387	4	4.04806	67.1387	3	3.24416
67.1875	3	4.04658	67.1875	7	3.24229
67.2363	1	4.04511	67.2363	3	3.24044
67.2852	4	4.04364	67.2852	3	3.23859
67.334	6	4.04218	67.334	7	3.23676
67.3828	7	4.04073	67.3828	4	3.23493
67.4316	2	4.03929	67.4316	5	3.23311
67.4805	3	4.03785	67.4805	2	3.2313
67.5293	10	4.03642	67.5293	2	3.22949
67.5781	6	4.035	67.5781	6	3.2277
67.627	3	4.03358	67.627	4	3.22592
67.6758	3	4.03218	67.6758	1	3.22414
67.7246	7	4.03077	67.7246	4	3.22237
67.7734	3	4.02938	67.7734	5	3.22061
67.8223	5	4.02799	67.8223	2	3.21886
67.8711	5	4.02661	67.8711	7	3.21712
67.9199	5	4.02523	67.9199	8	3.21538
67.9688	13	4.02386	67.9688	4	3.21366
68.0176	5	4.0225	68.0176	6	3.21194
68.0664	8	4.02115	68.0664	3	3.21023
68.1152	6	4.0198	68.1152	9	3.20853
68.1641	3	4.01846	68.1641	3	3.20684
68.2129	8	4.01712	68.2129	5	3.20515
68.2617	5	4.01579	68.2617	6	3.20347
68.3105	4	4.01447	68.3105	6	3.2018
68.3594	5	4.01316	68.3594	5	3.20014
68.4082	2	4.01185	68.4082	4	3.19849
68.457	1	4.01054	68.457	6	3.19685
68.5059	8	4.00925	68.5059	10	3.19521
68.5547	6	4.00796	68.5547	5	3.19358
68.6035	1	4.00667	68.6035	6	3.19196
68.6523	4	4.0054	68.6523	3	3.19034
68.7012	4	4.00412	68.7012	3	3.18874
68.75	5	4.00286	68.75	5	3.18714
68.7988	6	4.0016	68.7988	5	3.18555
68.8477	4	4.00035	68.8477	4	3.18396
68.8965	5	3.9991	68.8965	5	3.18239
68.9453	7	3.99786	68.9453	3	3.18082
68.9941	7	3.99662	68.9941	6	3.17926
69.043	4	3.99539	69.043	8	3.17771
69.0918	3	3.99417	69.0918	4	3.17616
69.1406	4	3.99296	69.1406	5	3.17462
69.1895	5	3.99174	69.1895	3	3.17309
69.2383	4	3.99054	69.2383	1	3.17157
69.2871	5	3.98934	69.2871	3	3.17005
69.3359	8	3.98815	69.3359	5	3.16854
69.3848	8	3.98696	69.3848	6	3.16704
69.4336	8	3.98578	69.4336	5	3.16555
69.4824	5	3.9846	69.4824	7	3.16406
69.5312	2	3.98343	69.5312	4	3.16258
69.5801	7	3.98227	69.5801	4	3.16111
69.6289	7	3.98111	69.6289	6	3.15964
69.6777	3	3.97995	69.6777	2	3.15818
69.7266	3	3.97881	69.7266	2	3.15673
69.7754	3	3.97766	69.7754	2	3.15528
69.8242	4	3.97653	69.8242	3	3.15385
69.873	7	3.9754	69.873	5	3.15241
69.9219	6	3.97427	69.9219	4	3.15099
69.9707	6	3.97315	69.9707	3	3.14957
70.0195	7	3.97204	70.0195	3	3.14816
70.0684	6	3.97093	70.0684	6	3.14676
70.1172	6	3.96982	70.1172	4	3.14536
70.166	3	3.96873	70.166	3	3.14397
70.2148	3	3.96763	70.2148	4	3.14258
70.2637	3	3.96655	70.2637	3	3.14121
70.3125	8	3.96546	70.3125	3	3.13984
70.3613	2	3.96439	70.3613	8	3.13847
70.4102	9	3.96331	70.4102	3	3.13711
70.459	4	3.96225	70.459	4	3.13576
70.5078	4	3.96119	70.5078	8	3.13442
70.5566	5	3.96013	70.5566	6	3.13308
70.6055	9	3.95908	70.6055	2	3.13175
70.6543	7	3.95803	70.6543	3	3.13042
70.7031	5	3.95699	70.7031	3	3.1291
70.752	9	3.95596	70.752	7	3.12779
70.8008	3	3.95493	70.8008	5	3.12648
70.8496	8	3.9539	70.8496	2	3.12518
70.8984	6	3.95288	70.8984	3	3.12389
70.9473	8	3.95186	70.9473	3	3.1226
70.9961	7	3.95085	70.9961	9	3.12132
71.0449	5	3.94985	71.0449	3	3.12004
71.0938	3	3.94885	71.0938	8	3.11877
71.1426	4	3.94785	71.1426	5	3.11751
71.1914	6	3.94686	71.1914	3	3.11625
71.2402	6	3.94587	71.2402	3	3.115
71.2891	5	3.94489	71.2891	6	3.11375
71.3379	4	3.94391	71.3379	2	3.11252
71.3867	9	3.94294	71.3867	5	3.11128
71.4355	4	3.94197	71.4355	7	3.11005
71.4844	5	3.94101	71.4844	5	3.10883
71.5332	3	3.94005	71.5332	6	3.10762
71.582	4	3.9391	71.582	5	3.10641
71.6309	5	3.93815	71.6309	3	3.1052
71.6797	8	3.93721	71.6797	3	3.104
71.7285	6	3.93627	71.7285	6	3.10281
71.7773	5	3.93533	71.7773	5	3.10162
71.8262	5	3.9344	71.8262	6	3.10044
71.875	4	3.93348	71.875	7	3.09927
71.9238	7	3.93256	71.9238	5	3.0981
71.9727	11	3.93164	71.9727	3	3.09693
72.0215	7	3.93073	72.0215	4	3.09577
72.0703	7	3.92982	72.0703	3	3.09462
72.1191	5	3.92892	72.1191	4	3.09347
72.168	5	3.92802	72.168	6	3.09233
72.2168	4	3.92712	72.2168	5	3.09119
72.2656	3	3.92623	72.2656	4	3.09006
72.3145	5	3.92535	72.3145	5	3.08894
72.3633	6	3.92446	72.3633	3	3.08782
72.4121	9	3.92359	72.4121	3	3.0867
72.4609	6	3.92271	72.4609	1	3.08559
72.5098	4	3.92185	72.5098	3	3.08449
72.5586	5	3.92098	72.5586	3	3.08339
72.6074	5	3.92012	72.6074	6	3.08229
72.6562	8	3.91926	72.6562	3	3.0812
72.7051	6	3.91841	72.7051	9	3.08012
72.7539	4	3.91756	72.7539	2	3.07904
72.8027	4	3.91672	72.8027	4	3.07797
72.8516	2	3.91588	72.8516	4	3.0769
72.9004	5	3.91505	72.9004	5	3.07584
72.9492	7	3.91421	72.9492	3	3.07478
72.998	3	3.91339	72.998	5	3.07373
73.0469	7	3.91256	73.0469	5	3.07268
73.0957	3	3.91174	73.0957	5	3.07164
73.1445	4	3.91093	73.1445	8	3.0706
73.1934	5	3.91012	73.1934	1	3.06956
73.2422	3	3.90931	73.2422	3	3.06854
73.291	7	3.90851	73.291	5	3.06751
73.3398	1	3.90771	73.3398	7	3.0665
73.3887	4	3.90691	73.3887	3	3.06548
73.4375	7	3.90612	73.4375	3	3.06447
73.4863	3	3.90533	73.4863	1	3.06347
73.5352	3	3.90455	73.5352	9	3.06247
73.584	8	3.90377	73.584	4	3.06148
73.6328	4	3.90299	73.6328	2	3.06049
73.6816	7	3.90222	73.6816	7	3.0595
73.7305	3	3.90145	73.7305	8	3.05852
73.7793	5	3.90068	73.7793	1	3.05755
73.8281	5	3.89992	73.8281	7	3.05658
73.877	2	3.89916	73.877	2	3.05561
73.9258	8	3.89841	73.9258	5	3.05465
73.9746	7	3.89766	73.9746	4	3.0537
74.0234	6	3.89691	74.0234	4	3.05274
74.0723	5	3.89617	74.0723	2	3.0518
74.1211	5	3.89543	74.1211	3	3.05085
74.1699	2	3.89469	74.1699	8	3.04992
74.2188	9	3.89396	74.2188	5	3.04898
74.2676	7	3.89323	74.2676	4	3.04805
74.3164	2	3.89251	74.3164	4	3.04713
74.3652	6	3.89179	74.3652	4	3.04621
74.4141	8	3.89107	74.4141	5	3.04529
74.4629	4	3.89035	74.4629	3	3.04438
74.5117	5	3.88964	74.5117	3	3.04347
74.5605	8	3.88893	74.5605	3	3.04257
74.6094	9	3.88823	74.6094	7	3.04167
74.6582	5	3.88753	74.6582	8	3.04078
74.707	4	3.88683	74.707	0	3.03989
74.7559	3	3.88614	74.7559	5	3.039
74.8047	2	3.88545	74.8047	1	3.03812
74.8535	6	3.88476	74.8535	7	3.03724
74.9023	7	3.88408	74.9023	5	3.03637
74.9512	11	3.88339	74.9512	2	3.0355
75	7	3.88272	75	8	3.03463
75.0488	3	3.88204	75.0488	8	3.03377
75.0977	4	3.88137	75.0977	2	3.03292
75.1465	7	3.88071	75.1465	5	3.03207
75.1953	6	3.88004	75.1953	5	3.03122
75.2441	2	3.87938	75.2441	3	3.03037
75.293	6	3.87872	75.293	3	3.02953
75.3418	3	3.87807	75.3418	2	3.0287
75.3906	7	3.87742	75.3906	4	3.02786
75.4395	10	3.87677	75.4395	3	3.02704
75.4883	7	3.87612	75.4883	5	3.02621
75.5371	6	3.87548	75.5371	8	3.02539
75.5859	4	3.87484	75.5859	4	3.02457
75.6348	2	3.87421	75.6348	1	3.02376
75.6836	5	3.87357	75.6836	4	3.02295
75.7324	5	3.87295	75.7324	3	3.02215
75.7812	2	3.87232	75.7812	5	3.02135
75.8301	4	3.8717	75.8301	5	3.02055
75.8789	7	3.87108	75.8789	4	3.01976
75.9277	6	3.87046	75.9277	10	3.01897
75.9766	2	3.86984	75.9766	4	3.01818
76.0254	4	3.86923	76.0254	5	3.0174
76.0742	2	3.86862	76.0742	2	3.01662
76.123	4	3.86802	76.123	8	3.01585
76.1719	6	3.86742	76.1719	4	3.01508
76.2207	2	3.86682	76.2207	3	3.01431
76.2695	7	3.86622	76.2695	10	3.01355
76.3184	5	3.86563	76.3184	6	3.01279
76.3672	5	3.86504	76.3672	8	3.01203
76.416	6	3.86445	76.416	2	3.01128
76.4648	5	3.86386	76.4648	6	3.01053
76.5137	9	3.86328	76.5137	5	3.00978
76.5625	5	3.8627	76.5625	3	3.00904
76.6113	6	3.86213	76.6113	2	3.00831
76.6602	2	3.86155	76.6602	3	3.00757
76.709	7	3.86098	76.709	4	3.00684
76.7578	7	3.86041	76.7578	8	3.00611
76.8066	7	3.85985	76.8066	2	3.00539
76.8555	8	3.85928	76.8555	4	3.00467
76.9043	0	3.85872	76.9043	6	3.00395
76.9531	10	3.85817	76.9531	2	3.00324
77.002	7	3.85761	77.002	1	3.00253
77.0508	1	3.85706	77.0508	5	3.00182
77.0996	6	3.85651	77.0996	8	3.00112
77.1484	7	3.85597	77.1484	8	3.00042
77.1973	6	3.85542	77.1973	5	2.99972
77.2461	5	3.85488	77.2461	7	2.99903
77.2949	3	3.85434	77.2949	3	2.99834
77.3438	6	3.85381	77.3438	8	2.99765
77.3926	3	3.85327	77.3926	7	2.99696
77.4414	4	3.85274	77.4414	4	2.99628
77.4902	5	3.85222	77.4902	5	2.99561
77.5391	8	3.85169	77.5391	7	2.99493
77.5879	3	3.85117	77.5879	6	2.99426
77.6367	9	3.85065	77.6367	4	2.9936
77.6855	5	3.85013	77.6855	4	2.99293
77.7344	6	3.84961	77.7344	1	2.99227
77.7832	3	3.8491	77.7832	4	2.99161
77.832	6	3.84859	77.832	3	2.99096
77.8809	5	3.84808	77.8809	3	2.99031
77.9297	3	3.84758	77.9297	2	2.98966
77.9785	3	3.84707	77.9785	1	2.98901
78.0273	5	3.84657	78.0273	3	2.98837
78.0762	8	3.84608	78.0762	4	2.98773
78.125	3	3.84558	78.125	2	2.9871
78.1738	7	3.84509	78.1738	1	2.98646
78.2227	6	3.8446	78.2227	6	2.98583
78.2715	8	3.84411	78.2715	1	2.98521
78.3203	5	3.84362	78.3203	6	2.98458
78.3691	2	3.84314	78.3691	7	2.98396
78.418	4	3.84266	78.418	4	2.98334
78.4668	4	3.84218	78.4668	4	2.98273
78.5156	1	3.8417	78.5156	3	2.98212
78.5645	2	3.84123	78.5645	5	2.98151
78.6133	5	3.84076	78.6133	6	2.9809
78.6621	6	3.84029	78.6621	2	2.9803
78.7109	7	3.83982	78.7109	5	2.9797
78.7598	5	3.83935	78.7598	2	2.9791
78.8086	7	3.83889	78.8086	2	2.9785
78.8574	4	3.83843	78.8574	5	2.97791
78.9062	3	3.83797	78.9062	4	2.97732
78.9551	4	3.83752	78.9551	3	2.97674
79.0039	5	3.83706	79.0039	4	2.97615
79.0527	2	3.83661	79.0527	5	2.97557
79.1016	9	3.83616	79.1016	7	2.97499
79.1504	6	3.83571	79.1504	3	2.97442
79.1992	7	3.83527	79.1992	7	2.97385
79.248	3	3.83483	79.248	7	2.97328
79.2969	7	3.83439	79.2969	2	2.97271
79.3457	5	3.83395	79.3457	2	2.97215
79.3945	3	3.83351	79.3945	2	2.97158
79.4434	3	3.83308	79.4434	9	2.97103
79.4922	5	3.83264	79.4922	4	2.97047
79.541	4	3.83221	79.541	5	2.96992
79.5898	3	3.83179	79.5898	3	2.96937
79.6387	7	3.83136	79.6387	5	2.96882
79.6875	7	3.83094	79.6875	3	2.96827
79.7363	10	3.83051	79.7363	5	2.96773
79.7852	2	3.8301	79.7852	3	2.96719
79.834	5	3.82968	79.834	7	2.96665
79.8828	1	3.82926	79.8828	6	2.96612
79.9316	5	3.82885	79.9316	1	2.96558
79.9805	9	3.82844	79.9805	1	2.96505
80.0293	3	3.82803	80.0293	5	2.96453
80.0781	3	3.82762	80.0781	2	2.964
80.127	6	3.82721	80.127	6	2.96348
80.1758	2	3.82681	80.1758	4	2.96296
80.2246	6	3.82641	80.2246	3	2.96244
80.2734	8	3.82601	80.2734	3	2.96193
80.3223	3	3.82561	80.3223	1	2.96141
80.3711	4	3.82522	80.3711	4	2.9609
80.4199	8	3.82482	80.4199	3	2.9604
80.4688	7	3.82443	80.4688	4	2.95989
80.5176	7	3.82404	80.5176	3	2.95939
80.5664	5	3.82365	80.5664	1	2.95889
80.6152	3	3.82326	80.6152	6	2.95839
80.6641	2	3.82288	80.6641	5	2.95789
80.7129	7	3.8225	80.7129	2	2.9574
80.7617	5	3.82212	80.7617	5	2.95691
80.8105	2	3.82174	80.8105	4	2.95642
80.8594	6	3.82136	80.8594	4	2.95594
80.9082	4	3.82099	80.9082	2	2.95545
80.957	6	3.82061	80.957	3	2.95497
81.0059	5	3.82024	81.0059	1	2.95449
81.0547	4	3.81987	81.0547	4	2.95401
81.1035	1	3.8195	81.1035	4	2.95354
81.1523	9	3.81914	81.1523	3	2.95307
81.2012	5	3.81877	81.2012	5	2.9526
81.25	3	3.81841	81.25	2	2.95213
81.2988	5	3.81805	81.2988	3	2.95166
81.3477	2	3.81769	81.3477	3	2.9512
81.3965	6	3.81733	81.3965	6	2.95074
81.4453	2	3.81698	81.4453	2	2.95028
81.4941	4	3.81662	81.4941	2	2.94982
81.543	5	3.81627	81.543	1	2.94937
81.5918	3	3.81592	81.5918	2	2.94892
81.6406	3	3.81557	81.6406	3	2.94847
81.6895	9	3.81523	81.6895	3	2.94802
81.7383	3	3.81488	81.7383	3	2.94757
81.7871	4	3.81454	81.7871	4	2.94713
81.8359	4	3.8142	81.8359	6	2.94669
81.8848	3	3.81386	81.8848	3	2.94625
81.9336	6	3.81352	81.9336	2	2.94581
81.9824	5	3.81318	81.9824	5	2.94537
82.0312	8	3.81284	82.0312	8	2.94494
82.0801	4	3.81251	82.0801	1	2.94451
82.1289	11	3.81218	82.1289	7	2.94408
82.1777	6	3.81185	82.1777	3	2.94365
82.2266	7	3.81152	82.2266	4	2.94323
82.2754	5	3.81119	82.2754	3	2.9428
82.3242	6	3.81087	82.3242	3	2.94238
82.373	3	3.81054	82.373	6	2.94196
82.4219	7	3.81022	82.4219	4	2.94155
82.4707	5	3.8099	82.4707	4	2.94113
82.5195	5	3.80958	82.5195	5	2.94072
82.5684	4	3.80926	82.5684	2	2.94031
82.6172	3	3.80895	82.6172	4	2.9399
82.666	7	3.80863	82.666	4	2.93949
82.7148	3	3.80832	82.7148	7	2.93909
82.7637	5	3.80801	82.7637	4	2.93868
82.8125	6	3.8077	82.8125	9	2.93828
82.8613	3	3.80739	82.8613	5	2.93788
82.9102	4	3.80708	82.9102	9	2.93749
82.959	3	3.80678	82.959	4	2.93709
83.0078	4	3.80647	83.0078	5	2.9367
83.0566	3	3.80617	83.0566	2	2.93631
83.1055	4	3.80587	83.1055	0	2.93592
83.1543	5	3.80557	83.1543	3	2.93553
83.2031	2	3.80527	83.2031	6	2.93514
83.252	6	3.80497	83.252	2	2.93476
83.3008	4	3.80468	83.3008	8	2.93438
83.3496	3	3.80438	83.3496	3	2.93399
83.3984	3	3.80409	83.3984	1	2.93362
83.4473	8	3.8038	83.4473	4	2.93324
83.4961	6	3.80351	83.4961	5	2.93286
83.5449	2	3.80322	83.5449	5	2.93249
83.5938	7	3.80294	83.5938	3	2.93212
83.6426	7	3.80265	83.6426	2	2.93175
83.6914	9	3.80237	83.6914	3	2.93138
83.7402	7	3.80208	83.7402	4	2.93101
83.7891	9	3.8018	83.7891	2	2.93065
83.8379	5	3.80152	83.8379	5	2.93029
83.8867	3	3.80124	83.8867	6	2.92993
83.9355	1	3.80097	83.9355	3	2.92957
83.9844	6	3.80069	83.9844	0	2.92921
84.0332	8	3.80042	84.0332	3	2.92885
84.082	5	3.80014	84.082	6	2.9285
84.1309	2	3.79987	84.1309	1	2.92815
84.1797	1	3.7996	84.1797	5	2.9278
84.2285	8	3.79933	84.2285	0	2.92745
84.2773	5	3.79906	84.2773	8	2.9271
84.3262	6	3.7988	84.3262	2	2.92675
84.375	3	3.79853	84.375	2	2.92641
84.4238	7	3.79827	84.4238	3	2.92607
84.4727	7	3.79801	84.4727	2	2.92573
84.5215	8	3.79774	84.5215	3	2.92539
84.5703	4	3.79748	84.5703	4	2.92505
84.6191	5	3.79723	84.6191	4	2.92471
84.668	5	3.79697	84.668	2	2.92438
84.7168	6	3.79671	84.7168	3	2.92405
84.7656	5	3.79646	84.7656	6	2.92372
84.8145	9	3.7962	84.8145	5	2.92339
84.8633	2	3.79595	84.8633	2	2.92306
84.9121	6	3.7957	84.9121	5	2.92273
84.9609	4	3.79545	84.9609	3	2.92241
85.0098	2	3.7952	85.0098	1	2.92208
85.0586	7	3.79495	85.0586	5	2.92176
85.1074	1	3.79471	85.1074	2	2.92144
85.1562	3	3.79446	85.1562	2	2.92112
85.2051	2	3.79422	85.2051	0	2.9208
85.2539	5	3.79397	85.2539	4	2.92049
85.3027	7	3.79373	85.3027	2	2.92018
85.3516	6	3.79349	85.3516	3	2.91986
85.4004	7	3.79325	85.4004	4	2.91955
85.4492	3	3.79301	85.4492	1	2.91924
85.498	5	3.79278	85.498	4	2.91893
85.5469	3	3.79254	85.5469	5	2.91863
85.5957	4	3.79231	85.5957	5	2.91832
85.6445	5	3.79207	85.6445	4	2.91802
85.6934	4	3.79184	85.6934	5	2.91772
85.7422	1	3.79161	85.7422	5	2.91741
85.791	5	3.79138	85.791	7	2.91712
85.8398	3	3.79115	85.8398	4	2.91682
85.8887	3	3.79092	85.8887	1	2.91652
85.9375	5	3.79069	85.9375	3	2.91623
85.9863	4	3.79047	85.9863	2	2.91593
86.0352	4	3.79024	86.0352	5	2.91564
86.084	6	3.79002	86.084	6	2.91535
86.1328	5	3.7898	86.1328	1	2.91506
86.1816	5	3.78958	86.1816	2	2.91477
86.2305	8	3.78936	86.2305	2	2.91448
86.2793	2	3.78914	86.2793	3	2.9142
86.3281	5	3.78892	86.3281	3	2.91392
86.377	1	3.7887	86.377	3	2.91363
86.4258	6	3.78849	86.4258	2	2.91335
86.4746	6	3.78827	86.4746	4	2.91307
86.5234	4	3.78806	86.5234	1	2.91279
86.5723	3	3.78784	86.5723	4	2.91252
86.6211	3	3.78763	86.6211	3	2.91224
86.6699	4	3.78742	86.6699	2	2.91196
86.7188	2	3.78721	86.7188	3	2.91169
86.7676	4	3.787	86.7676	4	2.91142
86.8164	2	3.78679	86.8164	5	2.91115
86.8652	5	3.78659	86.8652	4	2.91088
86.9141	9	3.78638	86.9141	2	2.91061
86.9629	2	3.78618	86.9629	3	2.91034
87.0117	4	3.78597	87.0117	7	2.91008
87.0605	6	3.78577	87.0605	2	2.90981
87.1094	4	3.78557	87.1094	5	2.90955
87.1582	3	3.78537	87.1582	9	2.90929
87.207	7	3.78517	87.207	3	2.90903
87.2559	2	3.78497	87.2559	2	2.90877
87.3047	6	3.78477	87.3047	5	2.90851
87.3535	4	3.78457	87.3535	4	2.90826
87.4023	7	3.78438	87.4023	3	2.908
87.4512	4	3.78418	87.4512	1	2.90775
87.5	9	3.78399	87.5	4	2.90749
87.5488	4	3.7838	87.5488	1	2.90724
87.5977	4	3.7836	87.5977	3	2.90699
87.6465	2	3.78341	87.6465	2	2.90674
87.6953	4	3.78322	87.6953	4	2.90649
87.7441	0	3.78303	87.7441	8	2.90624
87.793	5	3.78285	87.793	1	2.906
87.8418	3	3.78266	87.8418	2	2.90575
87.8906	1	3.78247	87.8906	3	2.90551
87.9395	7	3.78229	87.9395	4	2.90527
87.9883	2	3.7821	87.9883	4	2.90503
88.0371	5	3.78192	88.0371	2	2.90479
88.0859	2	3.78173	88.0859	5	2.90455
88.1348	4	3.78155	88.1348	7	2.90431
88.1836	5	3.78137	88.1836	2	2.90407
88.2324	3	3.78119	88.2324	1	2.90384
88.2812	1	3.78101	88.2812	3	2.9036
88.3301	5	3.78083	88.3301	4	2.90337
88.3789	3	3.78065	88.3789	2	2.90314
88.4277	9	3.78048	88.4277	2	2.90291
88.4766	7	3.7803	88.4766	4	2.90268
88.5254	2	3.78013	88.5254	0	2.90245
88.5742	2	3.77995	88.5742	3	2.90222
88.623	5	3.77978	88.623	4	2.90199
88.6719	1	3.77961	88.6719	4	2.90177
88.7207	3	3.77943	88.7207	1	2.90154
88.7695	7	3.77926	88.7695	6	2.90132
88.8184	8	3.77909	88.8184	2	2.9011
88.8672	8	3.77892	88.8672	1	2.90088
88.916	4	3.77876	88.916	2	2.90066
88.9648	4	3.77859	88.9648	3	2.90044
89.0137	2	3.77842	89.0137	2	2.90022
89.0625	5	3.77825	89.0625	5	2.9
89.1113	2	3.77809	89.1113	3	2.89979
89.1602	8	3.77793	89.1602	0	2.89957
89.209	4	3.77776	89.209	5	2.89936
89.2578	7	3.7776	89.2578	5	2.89914
89.3066	8	3.77744	89.3066	4	2.89893
89.3555	3	3.77728	89.3555	1	2.89872
89.4043	4	3.77712	89.4043	1	2.89851
89.4531	1	3.77696	89.4531	1	2.8983
89.502	6	3.7768	89.502	1	2.89809
89.5508	3	3.77664	89.5508	6	2.89789
89.5996	6	3.77648	89.5996	3	2.89768
89.6484	6	3.77632	89.6484	4	2.89748
89.6973	4	3.77617	89.6973	1	2.89727
89.7461	11	3.77601	89.7461	6	2.89707
89.7949	7	3.77586	89.7949	2	2.89687
89.8438	6	3.77571	89.8438	4	2.89667
89.8926	3	3.77555	89.8926	4	2.89647
89.9414	2	3.7754	89.9414	4	2.89627
89.9902	5	3.77525	89.9902	8	2.89607
90.0391	3	3.7751	90.0391	4	2.89587
90.0879	3	3.77495	90.0879	4	2.89568
90.1367	7	3.7748	90.1367	2	2.89548
90.1855	5	3.77465	90.1855	5	2.89529
90.2344	9	3.77451	90.2344	3	2.89509
90.2832	4	3.77436	90.2832	2	2.8949
90.332	5	3.77421	90.332	2	2.89471
90.3809	6	3.77407	90.3809	1	2.89452
90.4297	2	3.77392	90.4297	2	2.89433
90.4785	1	3.77378	90.4785	1	2.89414
90.5273	5	3.77363	90.5273	6	2.89395
90.5762	4	3.77349	90.5762	3	2.89376
90.625	4	3.77335	90.625	4	2.89358
90.6738	5	3.77321	90.6738	3	2.89339
90.7227	2	3.77307	90.7227	5	2.89321
90.7715	7	3.77293	90.7715	2	2.89302
90.8203	3	3.77279	90.8203	2	2.89284
90.8691	1	3.77265	90.8691	0	2.89266
90.918	9	3.77251	90.918	1	2.89248
90.9668	8	3.77238	90.9668	1	2.8923
91.0156	5	3.77224	91.0156	2	2.89212
91.0645	3	3.7721	91.0645	2	2.89194
91.1133	2	3.77197	91.1133	1	2.89176
91.1621	4	3.77183	91.1621	4	2.89159
91.2109	2	3.7717	91.2109	2	2.89141
91.2598	5	3.77157	91.2598	4	2.89124
91.3086	3	3.77143	91.3086	4	2.89106
91.3574	5	3.7713	91.3574	3	2.89089
91.4062	3	3.77117	91.4062	2	2.89072
91.4551	3	3.77104	91.4551	4	2.89055
91.5039	5	3.77091	91.5039	5	2.89037
91.5527	4	3.77078	91.5527	1	2.8902
91.6016	5	3.77065	91.6016	1	2.89004
91.6504	6	3.77052	91.6504	2	2.88987
91.6992	3	3.7704	91.6992	2	2.8897
91.748	2	3.77027	91.748	6	2.88953
91.7969	1	3.77014	91.7969	4	2.88937
91.8457	1	3.77002	91.8457	2	2.8892
91.8945	5	3.76989	91.8945	2	2.88904
91.9434	2	3.76977	91.9434	4	2.88887
91.9922	7	3.76964	91.9922	4	2.88871
92.041	3	3.76952	92.041	1	2.88855
92.0898	2	3.7694	92.0898	4	2.88839
92.1387	5	3.76928	92.1387	2	2.88823
92.1875	4	3.76915	92.1875	3	2.88807
92.2363	5	3.76903	92.2363	0	2.88791
92.2852	3	3.76891	92.2852	2	2.88775
92.334	4	3.76879	92.334	4	2.88759
92.3828	3	3.76867	92.3828	3	2.88744
92.4316	4	3.76856	92.4316	3	2.88728
92.4805	4	3.76844	92.4805	4	2.88713
92.5293	5	3.76832	92.5293	5	2.88697
92.5781	5	3.7682	92.5781	4	2.88682
92.627	2	3.76809	92.627	2	2.88667
92.6758	5	3.76797	92.6758	3	2.88651
92.7246	4	3.76786	92.7246	0	2.88636
92.7734	4	3.76774	92.7734	4	2.88621
92.8223	4	3.76763	92.8223	3	2.88606
92.8711	7	3.76751	92.8711	3	2.88591
92.9199	3	3.7674	92.9199	6	2.88576
92.9688	6	3.76729	92.9688	2	2.88562
93.0176	4	3.76718	93.0176	1	2.88547
93.0664	4	3.76707	93.0664	3	2.88532
93.1152	3	3.76696	93.1152	5	2.88518
93.1641	6	3.76685	93.1641	0	2.88503
93.2129	7	3.76674	93.2129	7	2.88489
93.2617	4	3.76663	93.2617	3	2.88474
93.3105	6	3.76652	93.3105	4	2.8846
93.3594	8	3.76641	93.3594	3	2.88446
93.4082	3	3.7663	93.4082	4	2.88432
93.457	4	3.7662	93.457	3	2.88417
93.5059	8	3.76609	93.5059	4	2.88403
93.5547	3	3.76598	93.5547	2	2.88389
93.6035	4	3.76588	93.6035	2	2.88376
93.6523	11	3.76577	93.6523	5	2.88362
93.7012	6	3.76567	93.7012	2	2.88348
93.75	7	3.76557	93.75	1	2.88334
93.7988	4	3.76546	93.7988	5	2.88321
93.8477	3	3.76536	93.8477	6	2.88307
93.8965	4	3.76526	93.8965	2	2.88294
93.9453	5	3.76515	93.9453	7	2.8828
93.9941	6	3.76505	93.9941	2	2.88267
94.043	4	3.76495	94.043	4	2.88254
94.0918	8	3.76485	94.0918	2	2.8824
94.1406	2	3.76475	94.1406	3	2.88227
94.1895	9	3.76465	94.1895	4	2.88214
94.2383	4	3.76455	94.2383	1	2.88201
94.2871	4	3.76446	94.2871	6	2.88188
94.3359	1	3.76436	94.3359	5	2.88175
94.3848	6	3.76426	94.3848	3	2.88162
94.4336	10	3.76416	94.4336	2	2.88149
94.4824	4	3.76407	94.4824	6	2.88137
94.5312	2	3.76397	94.5312	2	2.88124
94.5801	0	3.76388	94.5801	4	2.88111
94.6289	5	3.76378	94.6289	1	2.88099
94.6777	3	3.76369	94.6777	5	2.88086
94.7266	1	3.76359	94.7266	5	2.88074
94.7754	3	3.7635	94.7754	3	2.88061
94.8242	3	3.7634	94.8242	2	2.88049
94.873	2	3.76331	94.873	4	2.88037
94.9219	5	3.76322	94.9219	4	2.88025
94.9707	3	3.76313	94.9707	5	2.88012
95.0195	5	3.76304	95.0195	1	2.88
95.0684	8	3.76294	95.0684	0	2.87988
95.1172	6	3.76285	95.1172	3	2.87976
95.166	3	3.76276	95.166	3	2.87964
95.2148	4	3.76267	95.2148	2	2.87953
95.2637	6	3.76258	95.2637	1	2.87941
95.3125	2	3.7625	95.3125	4	2.87929
95.3613	2	3.76241	95.3613	5	2.87917
95.4102	4	3.76232	95.4102	0	2.87906
95.459	2	3.76223	95.459	3	2.87894
95.5078	4	3.76214	95.5078	0	2.87883
95.5566	9	3.76206	95.5566	2	2.87871
95.6055	8	3.76197	95.6055	5	2.8786
95.6543	2	3.76189	95.6543	2	2.87848
95.7031	5	3.7618	95.7031	3	2.87837
95.752	4	3.76172	95.752	5	2.87826
95.8008	3	3.76163	95.8008	5	2.87815
95.8496	3	3.76155	95.8496	1	2.87804
95.8984	4	3.76146	95.8984	2	2.87792
95.9473	7	3.76138	95.9473	4	2.87781
95.9961	3	3.7613	95.9961	2	2.8777
96.0449	3	3.76121	96.0449	5	2.8776
96.0938	3	3.76113	96.0938	3	2.87749
96.1426	3	3.76105	96.1426	4	2.87738
96.1914	4	3.76097	96.1914	2	2.87727
96.2402	9	3.76089	96.2402	4	2.87716
96.2891	5	3.76081	96.2891	2	2.87706
96.3379	7	3.76073	96.3379	5	2.87695
96.3867	1	3.76065	96.3867	4	2.87684
96.4355	6	3.76057	96.4355	4	2.87674
96.4844	1	3.76049	96.4844	4	2.87663
96.5332	5	3.76041	96.5332	2	2.87653
96.582	3	3.76033	96.582	6	2.87643
96.6309	8	3.76025	96.6309	4	2.87632
96.6797	4	3.76018	96.6797	5	2.87622
96.7285	5	3.7601	96.7285	2	2.87612
96.7773	2	3.76002	96.7773	3	2.87602
96.8262	7	3.75995	96.8262	3	2.87592
96.875	4	3.75987	96.875	4	2.87582
96.9238	7	3.75979	96.9238	4	2.87572
96.9727	6	3.75972	96.9727	4	2.87562
97.0215	6	3.75964	97.0215	5	2.87552
97.0703	3	3.75957	97.0703	3	2.87542
97.1191	5	3.7595	97.1191	3	2.87532
97.168	4	3.75942	97.168	1	2.87522
97.2168	5	3.75935	97.2168	1	2.87512
97.2656	5	3.75928	97.2656	6	2.87503
97.3145	4	3.7592	97.3145	3	2.87493
97.3633	0	3.75913	97.3633	2	2.87483
97.4121	3	3.75906	97.4121	4	2.87474
97.4609	4	3.75899	97.4609	6	2.87464
97.5098	3	3.75892	97.5098	4	2.87455
97.5586	3	3.75884	97.5586	5	2.87445
[truncated: 50 more rows]

## Sheet: Figure2b
GateV	In dark	1.35	6.4	35.27	117.83	287.13	538.85
10	1.22644e-11	9.28434e-11	3.33009e-10	3.22497e-09	1.32387e-08	2.75924e-08	5.08258e-08
8	5.89575e-11	1.65765e-10	5.93726e-10	4.46845e-09	1.59822e-08	3.20179e-08	5.72475e-08
6	4.48813e-11	1.46489e-10	9.89273e-10	6.27095e-09	1.94908e-08	3.9126e-08	6.64883e-08
4	8.78252e-12	4.02405e-10	1.97239e-09	9.06498e-09	2.39528e-08	4.51385e-08	7.40783e-08
2	2.73966e-11	1.30542e-09	4.07153e-09	1.42446e-08	3.09615e-08	5.38661e-08	8.39409e-08
0	2.1511e-12	3.75879e-09	8.563e-09	2.18513e-08	4.15206e-08	6.64094e-08	9.86681e-08
-2	4.31877e-10	6.83265e-09	1.64227e-08	3.21823e-08	5.44465e-08	8.37214e-08	1.19058e-07
-4	1.71615e-09	1.53837e-08	2.94511e-08	4.82517e-08	7.30418e-08	1.04583e-07	1.40254e-07
-6	5.99287e-09	3.11566e-08	4.78388e-08	7.6366e-08	1.05733e-07	1.41762e-07	1.82592e-07
-8	1.73981e-08	5.55202e-08	8.25302e-08	1.18932e-07	1.53498e-07	1.95811e-07	2.46577e-07
-10	3.92765e-08	9.77304e-08	1.33591e-07	1.80329e-07	2.20412e-07	2.71293e-07	3.34995e-07
-12	7.55258e-08	1.58252e-07	2.02225e-07	2.60498e-07	3.10158e-07	3.71858e-07	4.50479e-07
-14	1.31736e-07	2.46584e-07	2.9203e-07	3.61909e-07	4.31692e-07	4.92518e-07	5.87445e-07
-16	2.08185e-07	3.57776e-07	4.11964e-07	4.80879e-07	5.58429e-07	6.47183e-07	7.58016e-07
-18	3.12496e-07	4.69876e-07	5.34671e-07	6.17579e-07	7.19552e-07	8.22035e-07	9.47758e-07
-20	4.23375e-07	6.00331e-07	6.92975e-07	7.85493e-07	8.98513e-07	1.01337e-06	1.152e-06
-22	5.52988e-07	7.67876e-07	8.68111e-07	9.7057e-07	1.09232e-06	1.21903e-06	1.36918e-06
-24	7.15421e-07	9.50172e-07	1.05701e-06	1.16891e-06	1.29869e-06	1.43503e-06	1.59491e-06
-26	8.93613e-07	1.14765e-06	1.25923e-06	1.37914e-06	1.51514e-06	1.66001e-06	1.82516e-06
-28	1.08618e-06	1.3539e-06	1.47032e-06	1.59766e-06	1.73658e-06	1.8884e-06	2.05397e-06
-30	1.28962e-06	1.56861e-06	1.68762e-06	1.8196e-06	1.96046e-06	2.11406e-06	2.27916e-06

## Sheet: Figure2c
	Neat PQDs	10:1 PQDs	10:2 PQDs	10:3 PQDs
1.35	21.6263	3758.79	126.547	210.197
6.4	1062.84	8563	448.223	831.235
35.27	19839.4	21851.3	1163.07	908.374
117.83	51650.7	41520.6	2078.57	1805.55
287.13	95791.4	66409.4	2046.08	1974.17
538.85	146596	98668.1	2568.54	3744.11

## Sheet: Figure2d
	Spindle-like	Honeycomb-like	Quasi-continuous
1.35	14.7642	324.775	3758.79
6.4	128.018	1365.42	8563
35.27	409.863	4359.14	21851.3
117.83	580.543	6614.83	41520.6

## Sheet: Figure2e
	Dim		Normal		Bright		nagative		zero		positive
0	0.081	100	0.051	200	0.0778	200	0.6243	100	0.0117	0	0.2167
0.1	0.106	100.1	0.97	200.1	2.2759	200.1	2.8536	100.1	0.369	0.1	0.4773
0.2	0.121	100.2	2.036	200.2	3.4254	200.2	4.248	100.2	1.1026	0.2	0.3285
0.3	0.149	100.3	2.934	200.3	4.39	200.3	5.4903	100.3	1.8329	0.3	0.3334
0.4	0.168	100.4	3.666	200.4	5.2395	200.4	6.5492	100.4	2.4765	0.4	0.3604
0.5	0.188	100.5	4.214	200.5	5.9909	200.5	7.5354	100.5	3.0116	0.5	0.3899
0.6	0.212	100.6	4.66	200.6	6.6227	200.6	8.292	100.6	3.4599	0.6	0.4271
0.7	0.237	100.7	5.016	200.7	7.1649	200.7	9.0717	100.7	3.8356	0.7	0.4573
0.8	0.256	100.8	5.319	200.8	7.6595	200.8	9.7403	100.8	4.1289	0.8	0.473
0.9	0.287	100.9	5.566	200.9	8.0883	200.9	10.2506	100.9	4.3521	0.9	0.4822
1	0.305	101	5.781	201	8.5026	201	10.6683	101	4.5505	1	0.494
1.1	0.327	101.1	5.96	201.1	8.8936	201.1	11.155	101.1	4.7253	1.1	0.4978
1.2	0.348	101.2	6.123	201.2	9.2538	201.2	11.5515	101.2	4.8791	1.2	0.4968
1.3	0.37	101.3	6.237	201.3	9.5811	201.3	11.8372	101.3	4.9953	1.3	0.5006
1.4	0.401	101.4	6.365	201.4	9.8992	201.4	12.2153	101.4	5.0991	1.4	0.5085
1.5	0.423	101.5	6.467	201.5	10.2088	201.5	12.5235	101.5	5.1942	1.5	0.5163
1.6	0.45	101.6	6.547	201.6	10.4706	201.6	12.7874	101.6	5.2892	1.6	0.5235
1.7	0.476	101.7	6.625	201.7	10.7333	201.7	13.0985	101.7	5.356	1.7	0.5381
1.8	0.5	101.8	6.702	201.8	11.0043	201.8	13.2636	101.8	5.4169	1.8	0.5512
1.9	0.53	101.9	6.769	201.9	11.2313	201.9	13.4403	101.9	5.4545	1.9	0.5628
2	0.554	102	6.832	202	11.4685	202	13.5854	102	5.5025	2	0.5766
2.1	0.585	102.1	6.901	202.1	11.6668	202.1	13.7746	102.1	5.5284	2.1	0.5855
2.2	0.606	102.2	6.954	202.2	11.8919	202.2	13.9001	102.2	5.576	2.2	0.6018
2.3	0.636	102.3	6.998	202.3	12.1082	202.3	14.0532	102.3	5.6102	2.3	0.6112
2.4	0.662	102.4	7.039	202.4	12.3102	202.4	14.2146	102.4	5.6525	2.4	0.6363
2.5	0.696	102.5	7.074	202.5	12.4833	202.5	14.3279	102.5	5.6798	2.5	0.6497
2.6	0.723	102.6	7.107	202.6	12.6652	202.6	14.4102	102.6	5.6968	2.6	0.6688
2.7	0.742	102.7	7.127	202.7	12.8362	202.7	14.4542	102.7	5.7143	2.7	0.6838
2.8	0.773	102.8	7.173	202.8	12.9915	202.8	14.536	102.8	5.7537	2.8	0.7024
2.9	0.803	102.9	7.198	202.9	13.1376	202.9	14.654	102.9	5.7661	2.9	0.7241
3	0.824	103	7.242	203	13.2691	203	14.6496	103	5.788	3	0.7478
3.1	0.862	103.1	7.267	203.1	13.4009	203.1	14.8162	103.1	5.8019	3.1	0.7609
3.2	0.881	103.2	7.297	203.2	13.5117	203.2	14.8559	103.2	5.831	3.2	0.7925
3.3	0.91	103.3	7.326	203.3	13.6452	203.3	14.8983	103.3	5.8538	3.3	0.8122
3.4	0.932	103.4	7.354	203.4	13.7957	203.4	14.9862	103.4	5.8776	3.4	0.8342
3.5	0.961	103.5	7.373	203.5	13.8618	203.5	14.9848	103.5	5.898	3.5	0.861
3.6	0.99	103.6	7.385	203.6	13.9878	203.6	15.0622	103.6	5.9149	3.6	0.8804
3.7	1.015	103.7	7.4	203.7	14.078	203.7	15.0696	103.7	5.9186	3.7	0.9039
3.8	1.046	103.8	7.428	203.8	14.1906	203.8	15.0833	103.8	5.958	3.8	0.9361
3.9	1.072	103.9	7.434	203.9	14.2495	203.9	15.0912	103.9	5.9516	3.9	0.9585
4	1.088	104	7.466	204	14.3542	204	15.1631	104	5.9842	4	0.9786
4.1	1.129	104.1	7.474	204.1	14.4563	204.1	15.1744	104.1	5.9965	4.1	1.0074
4.2	1.152	104.2	7.501	204.2	14.5403	204.2	15.2687	104.2	6.0128	4.2	1.0328
4.3	1.178	104.3	7.518	204.3	14.6188	204.3	15.2956	104.3	6.0404	4.3	1.0528
4.4	1.209	104.4	7.529	204.4	14.7019	204.4	15.3111	104.4	6.0195	4.4	1.0808
4.5	1.24	104.5	7.555	204.5	14.7648	204.5	15.3047	104.5	6.0558	4.5	1.1004
4.6	1.27	104.6	7.58	204.6	14.836	204.6	15.2562	104.6	6.0643	4.6	1.1277
4.7	1.291	104.7	7.587	204.7	14.8958	204.7	15.3689	104.7	6.0523	4.7	1.1468
4.8	1.317	104.8	7.594	204.8	14.9373	204.8	15.3406	104.8	6.0675	4.8	1.1718
4.9	1.34	104.9	7.599	204.9	14.9936	204.9	15.3143	104.9	6.0787	4.9	1.1973
5	1.365	105	7.618	205	15.0537	205	15.3267	105	6.0841	5	1.2197
5.1	1.395	105.1	7.635	205.1	15.1141	205.1	15.3482	105.1	6.0739	5.1	1.2437
5.2	1.416	105.2	7.645	205.2	15.1832	205.2	15.3879	105.2	6.0984	5.2	1.2705
5.3	1.446	105.3	7.668	205.3	15.2334	205.3	15.3888	105.3	6.0979	5.3	1.2954
5.4	1.471	105.4	7.667	205.4	15.2734	205.4	15.3803	105.4	6.1089	5.4	1.3167
5.5	1.495	105.5	7.683	205.5	15.3012	205.5	15.4362	105.5	6.1416	5.5	1.3382
5.6	1.522	105.6	7.695	205.6	15.3426	205.6	15.3639	105.6	6.1183	5.6	1.358
5.7	1.544	105.7	7.701	205.7	15.4017	205.7	15.3961	105.7	6.1381	5.7	1.3753
5.8	1.571	105.8	7.703	205.8	15.4246	205.8	15.3931	105.8	6.1427	5.8	1.401
5.9	1.597	105.9	7.708	205.9	15.4953	205.9	15.413	105.9	6.1532	5.9	1.4143
6	1.618	106	7.715	206	15.5259	206	15.3953	106	6.1659	6	1.4345
6.1	1.637	106.1	7.714	206.1	15.5441	206.1	15.3506	106.1	6.1727	6.1	1.4568
6.2	1.658	106.2	7.74	206.2	15.5557	206.2	15.3745	106.2	6.1616	6.2	1.4731
6.3	1.686	106.3	7.738	206.3	15.5788	206.3	15.3313	106.3	6.1725	6.3	1.4973
6.4	1.708	106.4	7.743	206.4	15.5967	206.4	15.3343	106.4	6.1749	6.4	1.5126
6.5	1.728	106.5	7.745	206.5	15.6011	206.5	15.2699	106.5	6.1785	6.5	1.5208
6.6	1.749	106.6	7.752	206.6	15.6475	206.6	15.2183	106.6	6.1926	6.6	1.5452
6.7	1.782	106.7	7.761	206.7	15.6753	206.7	15.2978	106.7	6.1989	6.7	1.5597
6.8	1.8	106.8	7.771	206.8	15.6923	206.8	15.314	106.8	6.1802	6.8	1.5767
6.9	1.815	106.9	7.772	206.9	15.7305	206.9	15.3015	106.9	6.1802	6.9	1.5897
7	1.841	107	7.793	207	15.7648	207	15.3384	107	6.2002	7	1.6068
7.1	1.861	107.1	7.799	207.1	15.7786	207.1	15.333	107.1	6.2111	7.1	1.6309
7.2	1.882	107.2	7.804	207.2	15.8059	207.2	15.315	107.2	6.2033	7.2	1.6485
7.3	1.898	107.3	7.807	207.3	15.8157	207.3	15.2765	107.3	6.1912	7.3	1.6564
7.4	1.916	107.4	7.815	207.4	15.8313	207.4	15.2545	107.4	6.2014	7.4	1.6731
7.5	1.944	107.5	7.818	207.5	15.8582	207.5	15.2813	107.5	6.1988	7.5	1.694
7.6	1.958	107.6	7.823	207.6	15.834	207.6	15.3176	107.6	6.213	7.6	1.7034
7.7	1.977	107.7	7.833	207.7	15.8569	207.7	15.2346	107.7	6.2082	7.7	1.7173
7.8	1.99	107.8	7.847	207.8	15.8766	207.8	15.2226	107.8	6.2042	7.8	1.7391
7.9	2.022	107.9	7.853	207.9	15.9183	207.9	15.2254	107.9	6.1978	7.9	1.7602
8	2.03	108	7.856	208	15.8985	208	15.172	108	6.195	8	1.7732
8.1	2.053	108.1	7.87	208.1	15.8981	208.1	15.1085	108.1	6.2217	8.1	1.7905
8.2	2.069	108.2	7.862	208.2	15.9277	208.2	15.1398	108.2	6.2133	8.2	1.8028
8.3	2.094	108.3	7.858	208.3	15.9482	208.3	15.1452	108.3	6.2236	8.3	1.8202
8.4	2.107	108.4	7.869	208.4	15.9695	208.4	15.1603	108.4	6.231	8.4	1.8211
8.5	2.123	108.5	7.879	208.5	15.9906	208.5	15.1801	108.5	6.2574	8.5	1.8345
8.6	2.148	108.6	7.887	208.6	15.9946	208.6	15.1144	108.6	6.2509	8.6	1.8485
8.7	2.157	108.7	7.894	208.7	15.981	208.7	15.106	108.7	6.2656	8.7	1.8582
8.8	2.177	108.8	7.897	208.8	15.9706	208.8	15.14	108.8	6.2567	8.8	1.8705
8.9	2.193	108.9	7.898	208.9	15.9649	208.9	15.1194	108.9	6.2333	8.9	1.8755
9	2.203	109	7.89	209	15.9849	209	15.0668	109	6.2313	9	1.8872
9.1	2.219	109.1	7.891	209.1	15.9705	209.1	15.1266	109.1	6.2481	9.1	1.902
9.2	2.235	109.2	7.892	209.2	15.9618	209.2	15.1179	109.2	6.2374	9.2	1.9094
9.3	2.25	109.3	7.899	209.3	15.9907	209.3	15.0827	109.3	6.2345	9.3	1.9222
9.4	2.266	109.4	7.897	209.4	15.9754	209.4	15.0411	109.4	6.2373	9.4	1.943
9.5	2.279	109.5	7.901	209.5	15.961	209.5	15.044	109.5	6.2245	9.5	1.9561
9.6	2.285	109.6	7.908	209.6	15.9565	209.6	15.0931	109.6	6.2276	9.6	1.9619
9.7	2.305	109.7	7.91	209.7	15.9701	209.7	15.0701	109.7	6.2345	9.7	1.9622
9.8	2.32	109.8	7.907	209.8	15.9965	209.8	15.0841	109.8	6.2476	9.8	1.9668
9.9	2.335	109.9	7.901	209.9	16.0032	209.9	15.0762	109.9	6.2379	9.9	1.9813
10	2.344	110	7.91	210	16.0113	210	15.0662	110	6.2437	10	1.9869
10.1	2.361	110.1	7.921	210.1	15.9929	210.1	15.045	110.1	6.2274	10.1	2.0138
10.2	2.368	110.2	7.923	210.2	16.0031	210.2	15.0873	110.2	6.2449	10.2	2.0246
10.3	2.387	110.3	7.926	210.3	16.0083	210.3	15.0704	110.3	6.246	10.3	2.038
10.4	2.4	110.4	7.94	210.4	15.9972	210.4	15.0651	110.4	6.2772	10.4	2.0458
10.5	2.416	110.5	7.924	210.5	16.0126	210.5	15.06	110.5	6.3097	10.5	2.0527
10.6	2.425	110.6	7.943	210.6	16.0005	210.6	15.0634	110.6	6.3284	10.6	2.0573
10.7	2.434	110.7	7.947	210.7	15.9967	210.7	15.1103	110.7	6.3123	10.7	2.0605
10.8	2.443	110.8	7.955	210.8	15.9921	210.8	15.033	110.8	6.3053	10.8	2.0661
10.9	2.456	110.9	7.948	210.9	15.987	210.9	15.0505	110.9	6.3194	10.9	2.0683
11	2.472	111	7.964	211	15.9588	211	15.0235	111	6.32	11	2.0725
11.1	2.469	111.1	7.957	211.1	15.9643	211.1	14.9929	111.1	6.3119	11.1	2.0803
11.2	2.489	111.2	7.945	211.2	15.9469	211.2	14.9381	111.2	6.3132	11.2	2.085
11.3	2.502	111.3	7.946	211.3	15.9291	211.3	14.9646	111.3	6.321	11.3	2.0948
11.4	2.521	111.4	7.963	211.4	15.9193	211.4	14.9546	111.4	6.3206	11.4	2.1018
11.5	2.532	111.5	7.956	211.5	15.9331	211.5	14.9004	111.5	6.3139	11.5	2.1062
11.6	2.542	111.6	7.957	211.6	15.9047	211.6	14.8797	111.6	6.3174	11.6	2.1263
11.7	2.555	111.7	7.961	211.7	15.8984	211.7	14.8499	111.7	6.3243	11.7	2.1297
11.8	2.559	111.8	7.969	211.8	15.8859	211.8	14.8371	111.8	6.3125	11.8	2.1366
11.9	2.574	111.9	7.949	211.9	15.8809	211.9	14.8783	111.9	6.3213	11.9	2.149
12	2.583	112	7.961	212	15.8758	212	14.8273	112	6.3041	12	2.1562
12.1	2.598	112.1	7.969	212.1	15.8748	212.1	14.8001	112.1	6.3118	12.1	2.1529
12.2	2.614	112.2	7.976	212.2	15.8695	212.2	14.7541	112.2	6.2982	12.2	2.1638
12.3	2.622	112.3	7.973	212.3	15.8574	212.3	14.7308	112.3	6.2934	12.3	2.1722
12.4	2.629	112.4	7.975	212.4	15.8528	212.4	14.7613	112.4	6.2967	12.4	2.1737
12.5	2.647	112.5	7.976	212.5	15.8895	212.5	14.7294	112.5	6.2903	12.5	2.1748
12.6	2.657	112.6	7.966	212.6	15.8525	212.6	14.7205	112.6	6.3009	12.6	2.1759
12.7	2.661	112.7	7.975	212.7	15.8145	212.7	14.6719	112.7	6.2966	12.7	2.1859
12.8	2.669	112.8	7.993	212.8	15.8192	212.8	14.6679	112.8	6.2895	12.8	2.2
12.9	2.68	112.9	7.984	212.9	15.8179	212.9	14.6753	112.9	6.3006	12.9	2.2022
13	2.695	113	7.979	213	15.8365	213	14.6151	113	6.3031	13	2.2106
13.1	2.697	113.1	7.978	213.1	15.8065	213.1	14.5773	113.1	6.3218	13.1	2.2137
13.2	2.707	113.2	7.981	213.2	15.8097	213.2	14.6024	113.2	6.3044	13.2	2.2146
13.3	2.725	113.3	7.98	213.3	15.7737	213.3	14.6401	113.3	6.3025	13.3	2.2305
13.4	2.733	113.4	7.985	213.4	15.7682	213.4	14.5947	113.4	6.3191	13.4	2.2302
13.5	2.748	113.5	7.997	213.5	15.7575	213.5	14.5649	113.5	6.3188	13.5	2.2398
13.6	2.754	113.6	8.005	213.6	15.733	213.6	14.5715	113.6	6.3113	13.6	2.2463
13.7	2.762	113.7	7.992	213.7	15.7558	213.7	14.5429	113.7	6.3011	13.7	2.2424
13.8	2.774	113.8	8.008	213.8	15.7438	213.8	14.5224	113.8	6.3118	13.8	2.2467
13.9	2.784	113.9	7.995	213.9	15.75	213.9	14.4767	113.9	6.3248	13.9	2.2546
14	2.789	114	8.004	214	15.7118	214	14.4718	114	6.3084	14	2.2646
14.1	2.806	114.1	8.01	214.1	15.6918	214.1	14.4674	114.1	6.3048	14.1	2.2673
14.2	2.817	114.2	8.014	214.2	15.6996	214.2	14.4093	114.2	6.3016	14.2	2.2701
14.3	2.825	114.3	8.014	214.3	15.6803	214.3	14.4337	114.3	6.2967	14.3	2.2804
14.4	2.829	114.4	8.009	214.4	15.6791	214.4	14.4319	114.4	6.2975	14.4	2.2915
14.5	2.842	114.5	8.01	214.5	15.6776	214.5	14.4558	114.5	6.2686	14.5	2.2964
14.6	2.858	114.6	7.997	214.6	15.6804	214.6	14.4202	114.6	6.2452	14.6	2.2915
14.7	2.862	114.7	8.004	214.7	15.6632	214.7	14.3999	114.7	6.2247	14.7	2.294
14.8	2.871	114.8	8.014	214.8	15.6576	214.8	14.327	114.8	6.2484	14.8	2.2986
14.9	2.887	114.9	8.014	214.9	15.6476	214.9	14.3545	114.9	6.2562	14.9	2.2978
15	2.888	115	8.026	215	15.6388	215	14.3242	115	6.2606	15	2.3086
15.1	2.902	115.1	8.018	215.1	15.6032	215.1	14.3129	115.1	6.2544	15.1	2.3067
15.2	2.907	115.2	8.006	215.2	15.5572	215.2	14.2772	115.2	6.2552	15.2	2.3109
15.3	2.905	115.3	8.01	215.3	15.5553	215.3	14.324	115.3	6.2461	15.3	2.3178
15.4	2.925	115.4	8.007	215.4	15.5417	215.4	14.277	115.4	6.2504	15.4	2.3114
15.5	2.936	115.5	8.012	215.5	15.5391	215.5	14.2269	115.5	6.2698	15.5	2.3237
15.6	2.946	115.6	8.006	215.6	15.5221	215.6	14.2075	115.6	6.2483	15.6	2.325
15.7	2.951	115.7	8.012	215.7	15.5281	215.7	14.2069	115.7	6.2517	15.7	2.3328
15.8	2.962	115.8	8.017	215.8	15.5041	215.8	14.2099	115.8	6.2473	15.8	2.3367
15.9	2.968	115.9	8.027	215.9	15.4846	215.9	14.1976	115.9	6.2461	15.9	2.3342
16	2.976	116	8.022	216	15.4822	216	14.2149	116	6.2429	16	2.3394
16.1	2.983	116.1	8.012	216.1	15.485	216.1	14.2295	116.1	6.2452	16.1	2.3403
16.2	2.993	116.2	8.022	216.2	15.4705	216.2	14.2159	116.2	6.247	16.2	2.3591
16.3	2.998	116.3	8.028	216.3	15.4696	216.3	14.1319	116.3	6.261	16.3	2.3552
16.4	3.003	116.4	8.015	216.4	15.428	216.4	14.1904	116.4	6.2564	16.4	2.3624
16.5	3.016	116.5	8.019	216.5	15.4187	216.5	14.1687	116.5	6.2401	16.5	2.3593
16.6	3.026	116.6	8.023	216.6	15.4255	216.6	14.1459	116.6	6.237	16.6	2.3614
16.7	3.027	116.7	8.024	216.7	15.4214	216.7	14.1114	116.7	6.2312	16.7	2.3618
16.8	3.029	116.8	8.036	216.8	15.4027	216.8	14.1171	116.8	6.2505	16.8	2.3689
16.9	3.038	116.9	8.046	216.9	15.3929	216.9	14.066	116.9	6.2455	16.9	2.371
17	3.048	117	8.029	217	15.3704	217	14.0531	117	6.2428	17	2.3777
17.1	3.055	117.1	8.024	217.1	15.3509	217.1	14.0028	117.1	6.2153	17.1	2.382
17.2	3.067	117.2	8.024	217.2	15.3587	217.2	14.0269	117.2	6.2608	17.2	2.3861
17.3	3.075	117.3	8.03	217.3	15.3525	217.3	13.9763	117.3	6.247	17.3	2.3856
17.4	3.09	117.4	8.024	217.4	15.341	217.4	13.9697	117.4	6.2338	17.4	2.3884
17.5	3.098	117.5	8.032	217.5	15.3108	217.5	13.966	117.5	6.2523	17.5	2.3858
17.6	3.097	117.6	8.046	217.6	15.3026	217.6	13.9459	117.6	6.2579	17.6	2.3979
17.7	3.107	117.7	8.043	217.7	15.2855	217.7	13.9669	117.7	6.2615	17.7	2.3908
17.8	3.117	117.8	8.045	217.8	15.2871	217.8	13.9493	117.8	6.2518	17.8	2.4039
17.9	3.118	117.9	8.048	217.9	15.2734	217.9	13.8903	117.9	6.2603	17.9	2.4039
18	3.119	118	8.031	218	15.2546	218	13.9374	118	6.2539	18	2.4151
18.1	3.135	118.1	8.039	218.1	15.2183	218.1	13.8435	118.1	6.2497	18.1	2.4154
18.2	3.134	118.2	8.055	218.2	15.2205	218.2	13.8363	118.2	6.2553	18.2	2.4156
18.3	3.137	118.3	8.049	218.3	15.2163	218.3	13.8021	118.3	6.2391	18.3	2.4223
18.4	3.139	118.4	8.062	218.4	15.1812	218.4	13.7891	118.4	6.2393	18.4	2.4162
18.5	3.152	118.5	8.057	218.5	15.1801	218.5	13.7845	118.5	6.2417	18.5	2.4272
18.6	3.158	118.6	8.065	218.6	15.1936	218.6	13.7663	118.6	6.2388	18.6	2.4314
18.7	3.171	118.7	8.057	218.7	15.1672	218.7	13.7261	118.7	6.2486	18.7	2.4424
18.8	3.172	118.8	8.068	218.8	15.1384	218.8	13.6611	118.8	6.2313	18.8	2.436
18.9	3.182	118.9	8.057	218.9	15.1457	218.9	13.6762	118.9	6.2384	18.9	2.4311
19	3.185	119	8.055	219	15.1394	219	13.6555	119	6.2656	19	2.4289
19.1	3.186	119.1	8.064	219.1	15.1377	219.1	13.5978	119.1	6.2505	19.1	2.4333
19.2	3.202	119.2	8.061	219.2	15.117	219.2	13.6063	119.2	6.2572	19.2	2.4391
19.3	3.202	119.3	8.071	219.3	15.0804	219.3	13.6091	119.3	6.2653	19.3	2.4394
19.4	3.203	119.4	8.066	219.4	15.0801	219.4	13.5794	119.4	6.2494	19.4	2.4479
19.5	3.222	119.5	8.063	219.5	15.0796	219.5	13.6217	119.5	6.2455	19.5	2.4516
19.6	3.221	119.6	8.06	219.6	15.0822	219.6	13.5842	119.6	6.2382	19.6	2.4471
19.7	3.223	119.7	8.062	219.7	15.0798	219.7	13.5431	119.7	6.2515	19.7	2.458
19.8	3.229	119.8	8.068	219.8	15.0799	219.8	13.5234	119.8	6.2546	19.8	2.4559
19.9	3.236	119.9	8.059	219.9	15.0549	219.9	13.5247	119.9	6.2545	19.9	2.4579
20	3.242	120	8.082	220	15.0288	220	13.5098	120	6.2507	20	2.4565
20.1	3.246	120.1	8.072	220.1	15.026	220.1	13.4634	120.1	6.2691	20.1	2.4607
20.2	3.248	120.2	8.079	220.2	15.0145	220.2	13.4926	120.2	6.2431	20.2	2.4675
20.3	3.248	120.3	8.069	220.3	14.9903	220.3	13.4378	120.3	6.2496	20.3	2.4646
20.4	3.254	120.4	8.083	220.4	14.9915	220.4	13.4556	120.4	6.2729	20.4	2.4742
20.5	3.258	120.5	8.08	220.5	14.9628	220.5	13.4449	120.5	6.2656	20.5	2.4771
20.6	3.268	120.6	8.069	220.6	14.964	220.6	13.4498	120.6	6.2533	20.6	2.4712
20.7	3.272	120.7	8.077	220.7	14.9478	220.7	13.393	120.7	6.245	20.7	2.4799
20.8	3.272	120.8	8.073	220.8	14.9376	220.8	13.3875	120.8	6.2526	20.8	2.4829
20.9	3.286	120.9	8.079	220.9	14.9181	220.9	13.3563	120.9	6.2605	20.9	2.483
21	3.288	121	8.076	221	14.8787	221	13.3826	121	6.2622	21	2.4789
21.1	3.287	121.1	8.088	221.1	14.8773	221.1	13.3857	121.1	6.2615	21.1	2.4835
21.2	3.297	121.2	8.078	221.2	14.867	221.2	13.3004	121.2	6.2688	21.2	2.4865
21.3	3.3	121.3	8.08	221.3	14.8699	221.3	13.344	121.3	6.2476	21.3	2.4801
21.4	3.304	121.4	8.086	221.4	14.8664	221.4	13.2742	121.4	6.2402	21.4	2.4745
21.5	3.305	121.5	8.082	221.5	14.8562	221.5	13.2642	121.5	6.2379	21.5	2.4744
21.6	3.314	121.6	8.095	221.6	14.8169	221.6	13.2576	121.6	6.2287	21.6	2.4712
21.7	3.318	121.7	8.081	221.7	14.8142	221.7	13.2501	121.7	6.2375	21.7	2.4841
21.8	3.319	121.8	8.077	221.8	14.7947	221.8	13.2239	121.8	6.2333	21.8	2.4804
21.9	3.326	121.9	8.077	221.9	14.7997	221.9	13.2222	121.9	6.2149	21.9	2.4823
22	3.33	122	8.083	222	14.7909	222	13.2014	122	6.228	22	2.4831
22.1	3.334	122.1	8.078	222.1	14.7838	222.1	13.1468	122.1	6.2462	22.1	2.491
22.2	3.338	122.2	8.067	222.2	14.7637	222.2	13.1324	122.2	6.2387	22.2	2.4933
22.3	3.349	122.3	8.071	222.3	14.7671	222.3	13.1787	122.3	6.2527	22.3	2.4931
22.4	3.354	122.4	8.064	222.4	14.7806	222.4	13.0978	122.4	6.2309	22.4	2.4941
22.5	3.356	122.5	8.057	222.5	14.7389	222.5	13.1587	122.5	6.2259	22.5	2.4982
22.6	3.353	122.6	8.062	222.6	14.7137	222.6	13.0717	122.6	6.2412	22.6	2.4974
22.7	3.363	122.7	8.072	222.7	14.7155	222.7	13.0754	122.7	6.2446	22.7	2.4989
22.8	3.362	122.8	8.076	222.8	14.7129	222.8	13.0631	122.8	6.2506	22.8	2.5077
22.9	3.365	122.9	8.074	222.9	14.6955	222.9	13.0871	122.9	6.2564	22.9	2.4994
23	3.371	123	8.067	223	14.6963	223	13.0865	123	6.25	23	2.4985
23.1	3.376	123.1	8.075	223.1	14.693	223.1	13.0749	123.1	6.2509	23.1	2.5044
23.2	3.379	123.2	8.077	223.2	14.6882	223.2	13.0754	123.2	6.2493	23.2	2.4985
23.3	3.395	123.3	8.084	223.3	14.6627	223.3	13.0377	123.3	6.2374	23.3	2.5089
23.4	3.395	123.4	8.085	223.4	14.639	223.4	12.9753	123.4	6.2554	23.4	2.4994
23.5	3.397	123.5	8.068	223.5	14.6124	223.5	12.9791	123.5	6.2494	23.5	2.5041
23.6	3.399	123.6	8.065	223.6	14.6099	223.6	12.9516	123.6	6.2485	23.6	2.5036
23.7	3.408	123.7	8.084	223.7	14.5965	223.7	12.9373	123.7	6.2488	23.7	2.5087
23.8	3.412	123.8	8.075	223.8	14.5803	223.8	12.9168	123.8	6.2549	23.8	2.5059
23.9	3.422	123.9	8.081	223.9	14.57	223.9	12.8776	123.9	6.2514	23.9	2.5043
24	3.418	124	8.081	224	14.5512	224	12.8737	124	6.2575	24	2.5072
24.1	3.425	124.1	8.073	224.1	14.5301	224.1	12.8709	124.1	6.2564	24.1	2.5021
24.2	3.437	124.2	8.074	224.2	14.525	224.2	12.8258	124.2	6.2478	24.2	2.5076
24.3	3.443	124.3	8.084	224.3	14.5147	224.3	12.8103	124.3	6.2497	24.3	2.5147
24.4	3.456	124.4	8.083	224.4	14.5081	224.4	12.8117	124.4	6.2521	24.4	2.5222
24.5	3.451	124.5	8.082	224.5	14.4943	224.5	12.8405	124.5	6.2335	24.5	2.5209
24.6	3.457	124.6	8.081	224.6	14.4752	224.6	12.8431	124.6	6.2333	24.6	2.5152
24.7	3.472	124.7	8.083	224.7	14.4588	224.7	12.8068	124.7	6.245	24.7	2.5187
24.8	3.472	124.8	8.078	224.8	14.4587	224.8	12.7845	124.8	6.2153	24.8	2.5115
24.9	3.479	124.9	8.088	224.9	14.4481	224.9	12.7699	124.9	6.23	24.9	2.5164
25	3.481	125	8.078	225	14.4497	225	12.7793	125	6.2724	25	2.5234
25.1	3.493	125.1	8.078	225.1	14.4227	225.1	12.7687	125.1	6.2939	25.1	2.5151
25.2	3.492	125.2	8.082	225.2	14.4003	225.2	12.7445	125.2	6.2952	25.2	2.522
25.3	3.494	125.3	8.091	225.3	14.4169	225.3	12.7197	125.3	6.2773	25.3	2.523
25.4	3.502	125.4	8.081	225.4	14.3899	225.4	12.6806	125.4	6.2991	25.4	2.5272
25.5	3.507	125.5	8.077	225.5	14.3698	225.5	12.6698	125.5	6.2995	25.5	2.5258
25.6	3.513	125.6	8.077	225.6	14.3593	225.6	12.6866	125.6	6.2834	25.6	2.5305
25.7	3.523	125.7	8.086	225.7	14.3462	225.7	12.6305	125.7	6.2839	25.7	2.5405
25.8	3.527	125.8	8.084	225.8	14.3804	225.8	12.6598	125.8	6.2849	25.8	2.5373
25.9	3.525	125.9	8.081	225.9	14.357	225.9	12.6522	125.9	6.2884	25.9	2.5264
26	3.524	126	8.088	226	14.3022	226	12.643	126	6.295	26	2.5282
26.1	3.531	126.1	8.08	226.1	14.2922	226.1	12.6118	126.1	6.2738	26.1	2.5209
26.2	3.534	126.2	8.097	226.2	14.28	226.2	12.5901	126.2	6.2617	26.2	2.5198
26.3	3.534	126.3	8.087	226.3	14.2595	226.3	12.5639	126.3	6.2631	26.3	2.524
26.4	3.539	126.4	8.085	226.4	14.2754	226.4	12.5673	126.4	6.2603	26.4	2.5318
26.5	3.542	126.5	8.079	226.5	14.2113	226.5	12.589	126.5	6.2582	26.5	2.5308
26.6	3.544	126.6	8.097	226.6	14.2133	226.6	12.5717	126.6	6.2771	26.6	2.5277
26.7	3.548	126.7	8.099	226.7	14.2005	226.7	12.5641	126.7	6.2769	26.7	2.5286
26.8	3.547	126.8	8.096	226.8	14.1809	226.8	12.5015	126.8	6.2838	26.8	2.5181
26.9	3.558	126.9	8.09	226.9	14.1629	226.9	12.477	126.9	6.2668	26.9	2.5382
27	3.562	127	8.078	227	14.1706	227	12.5009	127	6.2808	27	2.537
27.1	3.564	127.1	8.084	227.1	14.1444	227.1	12.504	127.1	6.2758	27.1	2.5455
27.2	3.571	127.2	8.084	227.2	14.1399	227.2	12.4985	127.2	6.2747	27.2	2.548
27.3	3.574	127.3	8.094	227.3	14.1265	227.3	12.4619	127.3	6.2623	27.3	2.546
27.4	3.567	127.4	8.093	227.4	14.1133	227.4	12.4811	127.4	6.2674	27.4	2.5427
27.5	3.572	127.5	8.088	227.5	14.0997	227.5	12.4618	127.5	6.2584	27.5	2.5352
27.6	3.574	127.6	8.08	227.6	14.0968	227.6	12.4449	127.6	6.2499	27.6	2.5468
27.7	3.583	127.7	8.074	227.7	14.0962	227.7	12.4183	127.7	6.2516	27.7	2.5427
27.8	3.581	127.8	8.076	227.8	14.0765	227.8	12.4072	127.8	6.2478	27.8	2.5444
27.9	3.596	127.9	8.075	227.9	14.077	227.9	12.3722	127.9	6.2365	27.9	2.5451
28	3.598	128	8.08	228	14.0456	228	12.3667	128	6.2526	28	2.5343
28.1	3.591	128.1	8.081	228.1	14.025	228.1	12.3998	128.1	6.2434	28.1	2.535
28.2	3.596	128.2	8.078	228.2	13.9928	228.2	12.4006	128.2	6.2526	28.2	2.5346
28.3	3.6	128.3	8.087	228.3	13.99	228.3	12.3864	128.3	6.2503	28.3	2.532
28.4	3.599	128.4	8.087	228.4	14.0083	228.4	12.3484	128.4	6.2657	28.4	2.5446
28.5	3.606	128.5	8.089	228.5	13.9777	228.5	12.3943	128.5	6.245	28.5	2.542
28.6	3.611	128.6	8.084	228.6	13.9711	228.6	12.3962	128.6	6.2495	28.6	2.5389
28.7	3.613	128.7	8.076	228.7	13.9829	228.7	12.3798	128.7	6.2424	28.7	2.5361
28.8	3.618	128.8	8.058	228.8	13.9572	228.8	12.3968	128.8	6.225	28.8	2.5502
28.9	3.624	128.9	8.064	228.9	13.9409	228.9	12.3296	128.9	6.245	28.9	2.5311
29	3.62	129	8.061	229	13.9206	229	12.3688	129	6.2598	29	2.5512
29.1	3.621	129.1	8.065	229.1	13.9157	229.1	12.3228	129.1	6.2506	29.1	2.55
29.2	3.629	129.2	8.063	229.2	13.9069	229.2	12.3245	129.2	6.2519	29.2	2.5455
29.3	3.631	129.3	8.052	229.3	13.8927	229.3	12.3029	129.3	6.2306	29.3	2.5463
29.4	3.633	129.4	8.047	229.4	13.8696	229.4	12.2825	129.4	6.235	29.4	2.5492
29.5	3.628	129.5	8.045	229.5	13.8452	229.5	12.2757	129.5	6.2335	29.5	2.5501
29.6	3.627	129.6	8.064	229.6	13.8467	229.6	12.2663	129.6	6.2132	29.6	2.5593
29.7	3.63	129.7	8.064	229.7	13.8366	229.7	12.2829	129.7	6.2376	29.7	2.5507
29.8	3.628	129.8	8.06	229.8	13.828	229.8	12.2459	129.8	6.2405	29.8	2.5583
29.9	3.633	129.9	8.058	229.9	13.8057	229.9	12.1788	129.9	6.2278	29.9	2.5524
30	3.638	130	8.065	230	13.7875	230	12.1438	130	6.2295	30	2.5601
30.1	3.639	130.1	8.071	230.1	13.7791	230.1	12.1658	130.1	6.2344	30.1	2.5584
30.2	3.642	130.2	8.074	230.2	13.7637	230.2	12.1533	130.2	6.23	30.2	2.5575
30.3	3.643	130.3	8.079	230.3	13.7631	230.3	12.141	130.3	6.2246	30.3	2.5581
30.4	3.653	130.4	8.073	230.4	13.7498	230.4	12.1231	130.4	6.2249	30.4	2.5513
30.5	3.658	130.5	8.073	230.5	13.7343	230.5	12.1358	130.5	6.2368	30.5	2.5536
30.6	3.649	130.6	8.071	230.6	13.7263	230.6	12.1125	130.6	6.2268	30.6	2.5667
30.7	3.658	130.7	8.068	230.7	13.7171	230.7	12.0818	130.7	6.2366	30.7	2.5595
30.8	3.655	130.8	8.067	230.8	13.7097	230.8	12.1263	130.8	6.2042	30.8	2.5598
30.9	3.668	130.9	8.068	230.9	13.697	230.9	12.0815	130.9	6.2057	30.9	2.5658
31	3.664	131	8.081	231	13.6982	231	12.0432	131	6.2143	31	2.5621
31.1	3.677	131.1	8.084	231.1	13.6835	231.1	12.0013	131.1	6.2055	31.1	2.5547
31.2	3.661	131.2	8.069	231.2	13.6736	231.2	12.0084	131.2	6.2153	31.2	2.5558
31.3	3.671	131.3	8.084	231.3	13.6613	231.3	12.0584	131.3	6.2025	31.3	2.5647
31.4	3.676	131.4	8.068	231.4	13.6466	231.4	12.037	131.4	6.206	31.4	2.5578
31.5	3.67	131.5	8.071	231.5	13.6492	231.5	12.0642	131.5	6.1972	31.5	2.562
31.6	3.68	131.6	8.067	231.6	13.6277	231.6	11.9985	131.6	6.1958	31.6	2.5643
31.7	3.674	131.7	8.059	231.7	13.6168	231.7	12.017	131.7	6.2156	31.7	2.5675
31.8	3.676	131.8	8.058	231.8	13.6032	231.8	11.9902	131.8	6.1943	31.8	2.5692
31.9	3.668	131.9	8.066	231.9	13.592	231.9	11.9783	131.9	6.191	31.9	2.5785
32	3.68	132	8.067	232	13.5966	232	11.9414	132	6.1977	32	2.5665
32.1	3.68	132.1	8.062	232.1	13.5627	232.1	11.9654	132.1	6.204	32.1	2.5737
32.2	3.679	132.2	8.058	232.2	13.5731	232.2	11.8844	132.2	6.1961	32.2	2.5801
32.3	3.682	132.3	8.058	232.3	13.5504	232.3	11.8928	132.3	6.1959	32.3	2.5685
32.4	3.689	132.4	8.061	232.4	13.5431	232.4	11.8399	132.4	6.1979	32.4	2.5818
32.5	3.695	132.5	8.057	232.5	13.5363	232.5	11.8314	132.5	6.1739	32.5	2.5826
32.6	3.692	132.6	8.071	232.6	13.5315	232.6	11.8361	132.6	6.178	32.6	2.5816
32.7	3.691	132.7	8.072	232.7	13.5287	232.7	11.838	132.7	6.1801	32.7	2.5821
32.8	3.694	132.8	8.07	232.8	13.5417	232.8	11.8384	132.8	6.1877	32.8	2.5894
32.9	3.697	132.9	8.053	232.9	13.5229	232.9	11.7973	132.9	6.1928	32.9	2.5841
33	3.7	133	8.064	233	13.5026	233	11.8078	133	6.1809	33	2.5819
33.1	3.711	133.1	8.075	233.1	13.4834	233.1	11.789	133.1	6.1837	33.1	2.5835
33.2	3.707	133.2	8.07	233.2	13.4601	233.2	11.7983	133.2	6.2034	33.2	2.5966
33.3	3.706	133.3	8.077	233.3	13.4552	233.3	11.7931	133.3	6.1926	33.3	2.6095
33.4	3.706	133.4	8.085	233.4	13.4452	233.4	11.7564	133.4	6.2005	33.4	2.597
33.5	3.711	133.5	8.071	233.5	13.4414	233.5	11.7423	133.5	6.2047	33.5	2.5856
33.6	3.728	133.6	8.083	233.6	13.4287	233.6	11.7657	133.6	6.2061	33.6	2.5775
33.7	3.717	133.7	8.068	233.7	13.4138	233.7	11.7535	133.7	6.2098	33.7	2.5788
33.8	3.726	133.8	8.054	233.8	13.4148	233.8	11.7181	133.8	6.1781	33.8	2.585
33.9	3.733	133.9	8.077	233.9	13.3769	233.9	11.6818	133.9	6.1739	33.9	2.5715
34	3.733	134	8.077	234	13.392	234	11.7005	134	6.1854	34	2.5801
34.1	3.731	134.1	8.073	234.1	13.3704	234.1	11.6904	134.1	6.1751	34.1	2.5829
34.2	3.737	134.2	8.07	234.2	13.3652	234.2	11.6825	134.2	6.1816	34.2	2.5827
34.3	3.731	134.3	8.089	234.3	13.3614	234.3	11.7026	134.3	6.1975	34.3	2.5849
34.4	3.735	134.4	8.075	234.4	13.3487	234.4	11.6991	134.4	6.1843	34.4	2.5888
34.5	3.739	134.5	8.077	234.5	13.3314	234.5	11.6908	134.5	6.1939	34.5	2.5812
34.6	3.731	134.6	8.083	234.6	13.3157	234.6	11.6676	134.6	6.1956	34.6	2.5815
34.7	3.74	134.7	8.081	234.7	13.3146	234.7	11.6384	134.7	6.2038	34.7	2.5892
34.8	3.738	134.8	8.076	234.8	13.3001	234.8	11.5946	134.8	6.2062	34.8	2.5798
34.9	3.748	134.9	8.07	234.9	13.2903	234.9	11.5609	134.9	6.1897	34.9	2.5863
35	3.744	135	8.065	235	13.2679	235	11.5827	135	6.1889	35	2.5919
35.1	3.744	135.1	8.069	235.1	13.2674	235.1	11.5768	135.1	6.1845	35.1	2.5959
35.2	3.75	135.2	8.062	235.2	13.2544	235.2	11.5649	135.2	6.1737	35.2	2.5881
35.3	3.75	135.3	8.067	235.3	13.2437	235.3	11.58	135.3	6.1612	35.3	2.5772
35.4	3.758	135.4	8.069	235.4	13.2091	235.4	11.5496	135.4	6.1699	35.4	2.582
35.5	3.759	135.5	8.076	235.5	13.202	235.5	11.5083	135.5	6.1937	35.5	2.5868
35.6	3.764	135.6	8.066	235.6	13.1947	235.6	11.5021	135.6	6.1686	35.6	2.5815
35.7	3.769	135.7	8.059	235.7	13.1789	235.7	11.5254	135.7	6.1868	35.7	2.5834
35.8	3.773	135.8	8.056	235.8	13.1679	235.8	11.531	135.8	6.1845	35.8	2.5847
35.9	3.771	135.9	8.058	235.9	13.1887	235.9	11.5383	135.9	6.1804	35.9	2.5854
36	3.772	136	8.072	236	13.1497	236	11.491	136	6.1975	36	2.5952
36.1	3.779	136.1	8.069	236.1	13.1276	236.1	11.4843	136.1	6.2039	36.1	2.5858
36.2	3.779	136.2	8.061	236.2	13.1331	236.2	11.457	136.2	6.1821	36.2	2.5787
36.3	3.786	136.3	8.053	236.3	13.1115	236.3	11.4337	136.3	6.1816	36.3	2.5923
36.4	3.788	136.4	8.062	236.4	13.1029	236.4	11.4154	136.4	6.1749	36.4	2.5891
36.5	3.787	136.5	8.071	236.5	13.0881	236.5	11.437	136.5	6.1774	36.5	2.5974
36.6	3.792	136.6	8.065	236.6	13.0683	236.6	11.3963	136.6	6.1748	36.6	2.5863
36.7	3.793	136.7	8.059	236.7	13.0623	236.7	11.3805	136.7	6.1861	36.7	2.5931
36.8	3.794	136.8	8.049	236.8	13.0464	236.8	11.3762	136.8	6.1729	36.8	2.5851
36.9	3.802	136.9	8.063	236.9	13.0552	236.9	11.3574	136.9	6.1852	36.9	2.5915
37	3.797	137	8.063	237	13.0515	237	11.3511	137	6.1835	37	2.6058
37.1	3.789	137.1	8.075	237.1	13.0199	237.1	11.334	137.1	6.1807	37.1	2.5998
37.2	3.799	137.2	8.071	237.2	13.011	237.2	11.3387	137.2	6.1888	37.2	2.5923
37.3	3.796	137.3	8.053	237.3	12.9867	237.3	11.3115	137.3	6.1878	37.3	2.5892
37.4	3.797	137.4	8.067	237.4	13.0066	237.4	11.2918	137.4	6.1842	37.4	2.5895
37.5	3.798	137.5	8.058	237.5	12.9979	237.5	11.3013	137.5	6.1785	37.5	2.5912
37.6	3.804	137.6	8.075	237.6	12.9955	237.6	11.2771	137.6	6.1732	37.6	2.5904
37.7	3.808	137.7	8.065	237.7	12.9721	237.7	11.294	137.7	6.1518	37.7	2.5929
37.8	3.806	137.8	8.069	237.8	12.9385	237.8	11.3146	137.8	6.1713	37.8	2.5846
37.9	3.816	137.9	8.074	237.9	12.9242	237.9	11.2655	137.9	6.1627	37.9	2.5901
38	3.819	138	8.063	238	12.9147	238	11.3124	138	6.1585	38	2.5918
38.1	3.817	138.1	8.067	238.1	12.9371	238.1	11.2443	138.1	6.1804	38.1	2.5976
38.2	3.819	138.2	8.051	238.2	12.917	238.2	11.2527	138.2	6.1734	38.2	2.5999
38.3	3.822	138.3	8.058	238.3	12.9125	238.3	11.2327	138.3	6.1629	38.3	2.6134
38.4	3.822	138.4	8.063	238.4	12.8974	238.4	11.261	138.4	6.1693	38.4	2.6001
38.5	3.819	138.5	8.054	238.5	12.8905	238.5	11.2376	138.5	6.1642	38.5	2.6106
38.6	3.816	138.6	8.057	238.6	12.8664	238.6	11.235	138.6	6.1743	38.6	2.6105
38.7	3.815	138.7	8.062	238.7	12.85	238.7	11.2081	138.7	6.1767	38.7	2.6157
38.8	3.811	138.8	8.052	238.8	12.8489	238.8	11.1788	138.8	6.1828	38.8	2.6175
38.9	3.812	138.9	8.056	238.9	12.8439	238.9	11.2119	138.9	6.1947	38.9	2.6064
39	3.8	139	8.065	239	12.8523	239	11.1841	139	6.1783	39	2.6014
39.1	3.811	139.1	8.07	239.1	12.8112	239.1	11.1723	139.1	6.1874	39.1	2.6025
39.2	3.806	139.2	8.05	239.2	12.8207	239.2	11.1615	139.2	6.1704	39.2	2.6037
39.3	3.807	139.3	8.054	239.3	12.7988	239.3	11.1368	139.3	6.17	39.3	2.6147
39.4	3.807	139.4	8.053	239.4	12.7743	239.4	11.0947	139.4	6.1538	39.4	2.6032
39.5	3.815	139.5	8.066	239.5	12.7618	239.5	11.1681	139.5	6.1593	39.5	2.6093
39.6	3.809	139.6	8.066	239.6	12.7547	239.6	11.1114	139.6	6.1524	39.6	2.6051
39.7	3.803	139.7	8.055	239.7	12.7503	239.7	11.111	139.7	6.1612	39.7	2.6088
39.8	3.802	139.8	8.047	239.8	12.7666	239.8	11.1229	139.8	6.1456	39.8	2.6105
39.9	3.795	139.9	8.035	239.9	12.7477	239.9	11.0909	139.9	6.1468	39.9	2.6144
40	3.798	140	8.024	240	12.728	240	11.0685	140	6.1395	40	2.6122
40.1	3.805	140.1	8.035	240.1	12.7068	240.1	11.0632	140.1	6.1575	40.1	2.6049
40.2	3.802	140.2	8.047	240.2	12.7141	240.2	11.0438	140.2	6.1603	40.2	2.6082
40.3	3.803	140.3	8.048	240.3	12.7179	240.3	11.0462	140.3	6.1596	40.3	2.6137
40.4	3.798	140.4	8.047	240.4	12.7218	240.4	11.0822	140.4	6.1558	40.4	2.6193
40.5	3.8	140.5	8.044	240.5	12.695	240.5	11.0373	140.5	6.1636	40.5	2.6123
40.6	3.803	140.6	8.049	240.6	12.6791	240.6	11.0349	140.6	6.1132	40.6	2.601
40.7	3.807	140.7	8.068	240.7	12.6617	240.7	11.0311	140.7	6.1129	40.7	2.6085
40.8	3.805	140.8	8.044	240.8	12.6382	240.8	11.0226	140.8	6.1159	40.8	2.6069
40.9	3.803	140.9	8.057	240.9	12.6335	240.9	10.9635	140.9	6.1209	40.9	2.6181
41	3.803	141	8.05	241	12.6506	241	10.9882	141	6.0943	41	2.615
41.1	3.804	141.1	8.049	241.1	12.6285	241.1	10.9736	141.1	6.0888	41.1	2.6139
41.2	3.802	141.2	8.058	241.2	12.6215	241.2	10.9549	141.2	6.1036	41.2	2.6148
41.3	3.801	141.3	8.061	241.3	12.6163	241.3	10.9163	141.3	6.1011	41.3	2.6021
41.4	3.797	141.4	8.05	241.4	12.5904	241.4	10.9293	141.4	6.0782	41.4	2.602
41.5	3.8	141.5	8.051	241.5	12.5859	241.5	10.9175	141.5	6.0823	41.5	2.6107
41.6	3.803	141.6	8.047	241.6	12.5793	241.6	10.8682	141.6	6.0852	41.6	2.6141
41.7	3.809	141.7	8.059	241.7	12.563	241.7	10.8464	141.7	6.0726	41.7	2.5845
41.8	3.801	141.8	8.05	241.8	12.5648	241.8	10.842	141.8	6.1008	41.8	2.6003
41.9	3.807	141.9	8.041	241.9	12.5441	241.9	10.8384	141.9	6.117	41.9	2.6065
42	3.811	142	8.032	242	12.5454	242	10.8541	142	6.1213	42	2.6005
42.1	3.807	142.1	8.06	242.1	12.5503	242.1	10.8723	142.1	6.1229	42.1	2.6059
42.2	3.804	142.2	8.059	242.2	12.5443	242.2	10.871	142.2	6.0988	42.2	2.6076
42.3	3.806	142.3	8.052	242.3	12.5155	242.3	10.844	142.3	6.1255	42.3	2.6128
42.4	3.807	142.4	8.047	242.4	12.5065	242.4	10.8085	142.4	6.1094	42.4	2.6075
42.5	3.807	142.5	8.047	242.5	12.5005	242.5	10.8123	142.5	6.1158	42.5	2.6235
42.6	3.8	142.6	8.038	242.6	12.5002	242.6	10.8145	142.6	6.1012	42.6	2.6053
42.7	3.805	142.7	8.031	242.7	12.4936	242.7	10.7854	142.7	6.0982	42.7	2.6
42.8	3.803	142.8	8.044	242.8	12.4826	242.8	10.8111	142.8	6.1003	42.8	2.6129
42.9	3.803	142.9	8.065	242.9	12.4809	242.9	10.7976	142.9	6.1156	42.9	2.6025
43	3.805	143	8.05	243	12.4637	243	10.8071	143	6.1129	43	2.6062
43.1	3.813	143.1	8.046	243.1	12.4667	243.1	10.7831	143.1	6.1015	43.1	2.607
43.2	3.813	143.2	8.049	243.2	12.4643	243.2	10.7604	143.2	6.1083	43.2	2.6135
43.3	3.819	143.3	8.029	243.3	12.4559	243.3	10.733	143.3	6.1014	43.3	2.5976
43.4	3.812	143.4	8.051	243.4	12.4606	243.4	10.7387	143.4	6.0961	43.4	2.5966
43.5	3.816	143.5	8.038	243.5	12.4363	243.5	10.7018	143.5	6.107	43.5	2.5964
43.6	3.82	143.6	8.058	243.6	12.4299	243.6	10.6979	143.6	6.0947	43.6	2.5975
43.7	3.82	143.7	8.044	243.7	12.4054	243.7	10.7073	143.7	6.0943	43.7	2.5936
43.8	3.817	143.8	8.046	243.8	12.4132	243.8	10.6999	143.8	6.0808	43.8	2.5998
43.9	3.822	143.9	8.051	243.9	12.3921	243.9	10.6993	143.9	6.1047	43.9	2.6024
44	3.824	144	8.052	244	12.3945	244	10.7007	144	6.0939	44	2.6088
44.1	3.824	144.1	8.058	244.1	12.3824	244.1	10.7054	144.1	6.0962	44.1	2.6208
44.2	3.826	144.2	8.061	244.2	12.3753	244.2	10.7098	144.2	6.091	44.2	2.6159
44.3	3.826	144.3	8.056	244.3	12.3545	244.3	10.6664	144.3	6.1083	44.3	2.6067
44.4	3.833	144.4	8.045	244.4	12.3786	244.4	10.6519	144.4	6.0897	44.4	2.6034
44.5	3.827	144.5	8.051	244.5	12.3127	244.5	10.6237	144.5	6.0974	44.5	2.5997
44.6	3.832	144.6	8.046	244.6	12.3182	244.6	10.6885	144.6	6.0843	44.6	2.6051
44.7	3.837	144.7	8.037	244.7	12.3081	244.7	10.644	144.7	6.0815	44.7	2.6082
44.8	3.834	144.8	8.054	244.8	12.2893	244.8	10.626	144.8	6.0787	44.8	2.6023
44.9	3.838	144.9	8.052	244.9	12.2756	244.9	10.6146	144.9	6.072	44.9	2.6025
45	3.829	145	8.062	245	12.2632	245	10.5748	145	6.0672	45	2.6073
45.1	3.83	145.1	8.063	245.1	12.2558	245.1	10.5384	145.1	6.0656	45.1	2.5961
45.2	3.83	145.2	8.052	245.2	12.2493	245.2	10.5578	145.2	6.0564	45.2	2.6001
45.3	3.838	145.3	8.066	245.3	12.2508	245.3	10.503	145.3	6.0499	45.3	2.6059
45.4	3.833	145.4	8.07	245.4	12.2371	245.4	10.5496	145.4	6.0549	45.4	2.6153
45.5	3.837	145.5	8.047	245.5	12.2306	245.5	10.5265	145.5	6.0502	45.5	2.6099
45.6	3.842	145.6	8.053	245.6	12.2359	245.6	10.5007	145.6	6.0423	45.6	2.606
45.7	3.843	145.7	8.052	245.7	12.2188	245.7	10.5255	145.7	6.05	45.7	2.6199
45.8	3.844	145.8	8.044	245.8	12.2051	245.8	10.5421	145.8	6.0671	45.8	2.6193
45.9	3.845	145.9	8.046	245.9	12.205	245.9	10.4802	145.9	6.0746	45.9	2.6083
46	3.844	146	8.056	246	12.1884	246	10.4658	146	6.0819	46	2.6096
46.1	3.84	146.1	8.063	246.1	12.1942	246.1	10.4819	146.1	6.0717	46.1	2.6064
46.2	3.847	146.2	8.046	246.2	12.2087	246.2	10.4626	146.2	6.0704	46.2	2.6047
46.3	3.845	146.3	8.053	246.3	12.2227	246.3	10.4954	146.3	6.0592	46.3	2.6177
46.4	3.851	146.4	8.049	246.4	12.1636	246.4	10.4377	146.4	6.0808	46.4	2.6149
46.5	3.848	146.5	8.046	246.5	12.1603	246.5	10.4371	146.5	6.0689	46.5	2.612
46.6	3.84	146.6	8.045	246.6	12.1504	246.6	10.4169	146.6	6.0533	46.6	2.6133
46.7	3.846	146.7	8.046	246.7	12.1286	246.7	10.4409	146.7	6.067	46.7	2.6138
46.8	3.848	146.8	8.05	246.8	12.1137	246.8	10.4894	146.8	6.0648	46.8	2.6123
46.9	3.847	146.9	8.035	246.9	12.1005	246.9	10.4571	146.9	6.0549	46.9	2.6084
47	3.852	147	8.043	247	12.0882	247	10.4218	147	6.0471	47	2.6187
47.1	3.851	147.1	8.04	247.1	12.0658	247.1	10.4134	147.1	6.0504	47.1	2.6244
47.2	3.848	147.2	8.041	247.2	12.0823	247.2	10.4283	147.2	6.0516	47.2	2.614
47.3	3.861	147.3	8.04	247.3	12.0672	247.3	10.4054	147.3	6.0645	47.3	2.6202
47.4	3.861	147.4	8.025	247.4	12.0729	247.4	10.4109	147.4	6.0525	47.4	2.6297
47.5	3.859	147.5	8.052	247.5	12.0694	247.5	10.4101	147.5	6.0463	47.5	2.6286
47.6	3.858	147.6	8.056	247.6	12.031	247.6	10.3818	147.6	6.0624	47.6	2.6301
47.7	3.86	147.7	8.036	247.7	12.0316	247.7	10.388	147.7	6.0512	47.7	2.6258
47.8	3.849	147.8	8.048	247.8	12.0193	247.8	10.4429	147.8	6.0452	47.8	2.618
47.9	3.858	147.9	8.037	247.9	11.9985	247.9	10.3743	147.9	6.038	47.9	2.6236
48	3.858	148	8.034	248	12.0069	248	10.3886	148	6.0423	48	2.6236
48.1	3.856	148.1	8.024	248.1	12.0157	248.1	10.3874	148.1	6.0241	48.1	2.6151
48.2	3.855	148.2	8.006	248.2	11.9873	248.2	10.3172	148.2	6.0249	48.2	2.6223
48.3	3.856	148.3	8.02	248.3	11.9759	248.3	10.3065	148.3	6.035	48.3	2.6228
48.4	3.854	148.4	8.019	248.4	11.9777	248.4	10.3168	148.4	6.03	48.4	2.6235
48.5	3.857	148.5	8.026	248.5	11.9667	248.5	10.2955	148.5	6.0336	48.5	2.632
48.6	3.856	148.6	8.02	248.6	11.9479	248.6	10.3031	148.6	6.0329	48.6	2.6191
48.7	3.856	148.7	8.021	248.7	11.9332	248.7	10.3155	148.7	6.0465	48.7	2.6167
48.8	3.855	148.8	8.031	248.8	11.9586	248.8	10.3003	148.8	6.0399	48.8	2.6309
48.9	3.847	148.9	8.024	248.9	11.9661	248.9	10.2937	148.9	6.0395	48.9	2.6346
49	3.853	149	8.018	249	11.9592	249	10.2816	149	6.0273	49	2.6252
49.1	3.844	149.1	8.017	249.1	11.9786	249.1	10.2516	149.1	6.016	49.1	2.6229
49.2	3.85	149.2	8.012	249.2	11.9751	249.2	10.2244	149.2	6.0219	49.2	2.6194
49.3	3.855	149.3	8.027	249.3	11.9209	249.3	10.2077	149.3	6.0119	49.3	2.6214
49.4	3.855	149.4	8.025	249.4	11.921	249.4	10.2163	149.4	6.0256	49.4	2.6355
49.5	3.849	149.5	8.016	249.5	11.9032	249.5	10.1824	149.5	6.0343	49.5	2.6252
49.6	3.846	149.6	8.018	249.6	11.8746	249.6	10.1442	149.6	6.0271	49.6	2.6198
49.7	3.847	149.7	8.013	249.7	11.8612	249.7	10.1533	149.7	6.0275	49.7	2.6072
49.8	3.846	149.8	8.013	249.8	11.8826	249.8	10.1343	149.8	6.0204	49.8	2.6084
49.9	3.845	149.9	8.009	249.9	11.8785	249.9	10.1709	149.9	6.0449	49.9	2.6019
50	3.835	150	8.024	250	11.8656	250	10.145	150	6.0349	50	2.6097
50.1	3.846	150.1	7.496	250.1	11.8448	250.1	8.7427	150.1	5.7628	50.1	1.5292
50.2	3.714	150.2	7.033	250.2	11.8384	250.2	8.1747	150.2	4.8821	50.2	1.5352
50.3	3.539	150.3	6.626	250.3	11.8439	250.3	7.7896	150.3	4.5557	50.3	1.4788
50.4	3.417	150.4	6.267	250.4	11.8176	250.4	7.5003	150.4	4.3226	50.4	1.4232
50.5	3.307	150.5	5.933	250.5	11.8359	250.5	7.2044	150.5	4.1192	50.5	1.3864
50.6	3.218	150.6	5.655	250.6	11.8303	250.6	6.9755	150.6	3.9491	50.6	1.3503
50.7	3.128	150.7	5.401	250.7	11.8173	250.7	6.7595	150.7	3.821	50.7	1.3142
50.8	3.052	150.8	5.166	250.8	11.806	250.8	6.5486	150.8	3.6923	50.8	1.2823
50.9	2.977	150.9	4.951	250.9	11.7922	250.9	6.3767	150.9	3.5682	50.9	1.265
51	2.904	151	4.749	251	11.7972	251	6.2057	151	3.456	51	1.2402
51.1	2.844	151.1	4.565	251.1	9.6041	251.1	6.0628	151.1	3.3698	51.1	1.2189
51.2	2.788	151.2	4.393	251.2	9.0718	251.2	5.9222	151.2	3.2477	51.2	1.1953
51.3	2.723	151.3	4.234	251.3	8.7537	251.3	5.7596	151.3	3.161	51.3	1.1726
51.4	2.672	151.4	4.069	251.4	8.4831	251.4	5.6049	151.4	3.0676	51.4	1.1469
51.5	2.624	151.5	3.921	251.5	8.2463	251.5	5.4966	151.5	2.9952	51.5	1.1246
51.6	2.571	151.6	3.79	251.6	8.0359	251.6	5.4015	151.6	2.9101	51.6	1.1149
51.7	2.529	151.7	3.655	251.7	7.8216	251.7	5.2419	151.7	2.8422	51.7	1.105
51.8	2.479	151.8	3.538	251.8	7.6325	251.8	5.1513	151.8	2.7774	51.8	1.0842
51.9	2.43	151.9	3.419	251.9	7.4468	251.9	5.0551	151.9	2.6879	51.9	1.0671
52	2.386	152	3.298	252	7.2723	252	4.9519	152	2.6081	52	1.0538
52.1	2.342	152.1	3.202	252.1	7.1117	252.1	4.8314	152.1	2.539	52.1	1.0383
52.2	2.302	152.2	3.097	252.2	6.9472	252.2	4.744	152.2	2.48	52.2	1.0245
52.3	2.262	152.3	2.997	252.3	6.7964	252.3	4.6585	152.3	2.4241	52.3	1.0036
52.4	2.233	152.4	2.902	252.4	6.6621	252.4	4.5777	152.4	2.3762	52.4	1
52.5	2.196	152.5	2.813	252.5	6.544	252.5	4.4717	152.5	2.3135	52.5	0.989
52.6	2.161	152.6	2.729	252.6	6.4042	252.6	4.3982	152.6	2.267	52.6	0.9837
52.7	2.122	152.7	2.651	252.7	6.2809	252.7	4.3357	152.7	2.1912	52.7	0.9762
52.8	2.1	152.8	2.578	252.8	6.1642	252.8	4.2456	152.8	2.1329	52.8	0.9592
52.9	2.066	152.9	2.503	252.9	6.0539	252.9	4.17	152.9	2.1012	52.9	0.9491
53	2.031	153	2.431	253	5.9453	253	4.117	153	2.0482	53	0.9335
53.1	2.004	153.1	2.36	253.1	5.8429	253.1	4.0631	153.1	2.0076	53.1	0.9323
53.2	1.973	153.2	2.299	253.2	5.723	253.2	3.9841	153.2	1.9692	53.2	0.9233
53.3	1.942	153.3	2.236	253.3	5.6397	253.3	3.9229	153.3	1.922	53.3	0.9118
53.4	1.923	153.4	2.176	253.4	5.5307	253.4	3.847	153.4	1.8667	53.4	0.9132
53.5	1.9	153.5	2.116	253.5	5.4297	253.5	3.7755	153.5	1.8239	53.5	0.8954
53.6	1.878	153.6	2.053	253.6	5.3425	253.6	3.7003	153.6	1.7939	53.6	0.8884
53.7	1.851	153.7	2.009	253.7	5.2584	253.7	3.663	153.7	1.7536	53.7	0.8881
53.8	1.83	153.8	1.966	253.8	5.1838	253.8	3.6062	153.8	1.7206	53.8	0.8833
53.9	1.804	153.9	1.907	253.9	5.1053	253.9	3.5724	153.9	1.6893	53.9	0.8739
54	1.779	154	1.856	254	5.0214	254	3.5194	154	1.6564	54	0.8682
54.1	1.758	154.1	1.809	254.1	4.9449	254.1	3.467	154.1	1.619	54.1	0.8482
54.2	1.741	154.2	1.77	254.2	4.8735	254.2	3.4172	154.2	1.5851	54.2	0.8516
54.3	1.725	154.3	1.723	254.3	4.8019	254.3	3.3689	154.3	1.5512	54.3	0.844
54.4	1.698	154.4	1.684	254.4	4.7331	254.4	3.3072	154.4	1.5271	54.4	0.8386
54.5	1.69	154.5	1.64	254.5	4.6669	254.5	3.2535	154.5	1.4979	54.5	0.8355
54.6	1.671	154.6	1.607	254.6	4.5916	254.6	3.2002	154.6	1.4714	54.6	0.8147
54.7	1.645	154.7	1.566	254.7	4.5287	254.7	3.1536	154.7	1.4384	54.7	0.8129
54.8	1.622	154.8	1.526	254.8	4.4672	254.8	3.1112	154.8	1.4263	54.8	0.803
54.9	1.606	154.9	1.493	254.9	4.4036	254.9	3.0957	154.9	1.4101	54.9	0.8003
55	1.584	155	1.462	255	4.3495	255	3.0439	155	1.3658	55	0.8011
55.1	1.567	155.1	1.431	255.1	4.2837	255.1	2.9965	155.1	1.3428	55.1	0.7885
55.2	1.545	155.2	1.39	255.2	4.2322	255.2	2.9449	155.2	1.3141	55.2	0.7843
55.3	1.541	155.3	1.362	255.3	4.1717	255.3	2.9003	155.3	1.2927	55.3	0.7809
55.4	1.515	155.4	1.345	255.4	4.1198	255.4	2.8589	155.4	1.2752	55.4	0.7721
55.5	1.49	155.5	1.31	255.5	4.0687	255.5	2.8432	155.5	1.2516	55.5	0.764
55.6	1.475	155.6	1.286	255.6	4.0136	255.6	2.7985	155.6	1.2164	55.6	0.7672
55.7	1.456	155.7	1.253	255.7	3.963	255.7	2.7612	155.7	1.1926	55.7	0.7357
55.8	1.443	155.8	1.226	255.8	3.9061	255.8	2.7255	155.8	1.1677	55.8	0.728
55.9	1.421	155.9	1.199	255.9	3.8556	255.9	2.6572	155.9	1.1588	55.9	0.7284
56	1.414	156	1.181	256	3.8134	256	2.6481	156	1.1396	56	0.7264
56.1	1.388	156.1	1.151	256.1	3.765	256.1	2.6502	156.1	1.1155	56.1	0.7211
56.2	1.383	156.2	1.129	256.2	3.7194	256.2	2.5855	156.2	1.0916	56.2	0.7035
56.3	1.364	156.3	1.105	256.3	3.6752	256.3	2.5359	156.3	1.0802	56.3	0.7145
56.4	1.353	156.4	1.087	256.4	3.6272	256.4	2.4971	156.4	1.0665	56.4	0.701
56.5	1.336	156.5	1.065	256.5	3.5903	256.5	2.4919	156.5	1.0457	56.5	0.6984
56.6	1.321	156.6	1.047	256.6	3.5332	256.6	2.4594	156.6	1.0248	56.6	0.6928
56.7	1.319	156.7	1.027	256.7	3.5016	256.7	2.4215	156.7	1.0088	56.7	0.6964
56.8	1.297	156.8	1	256.8	3.4649	256.8	2.4042	156.8	0.9955	56.8	0.6947
56.9	1.291	156.9	0.984	256.9	3.4201	256.9	2.3982	156.9	0.9703	56.9	0.6798
57	1.269	157	0.971	257	3.3801	257	2.358	157	0.9537	57	0.6653
57.1	1.254	157.1	0.944	257.1	3.3417	257.1	2.3244	157.1	0.9429	57.1	0.6617
57.2	1.245	157.2	0.93	257.2	3.2989	257.2	2.2926	157.2	0.9274	57.2	0.6611
57.3	1.232	157.3	0.913	257.3	3.2675	257.3	2.2666	157.3	0.9216	57.3	0.6605
57.4	1.223	157.4	0.9	257.4	3.227	257.4	2.241	157.4	0.914	57.4	0.6552
57.5	1.208	157.5	0.88	257.5	3.1921	257.5	2.2263	157.5	0.8871	57.5	0.6459
57.6	1.192	157.6	0.868	257.6	3.1594	257.6	2.2061	157.6	0.8712	57.6	0.6422
57.7	1.185	157.7	0.852	257.7	3.1176	257.7	2.1652	157.7	0.8582	57.7	0.6401
57.8	1.171	157.8	0.833	257.8	3.0853	257.8	2.1407	157.8	0.8425	57.8	0.6357
57.9	1.158	157.9	0.831	257.9	3.0531	257.9	2.0945	157.9	0.838	57.9	0.6338
58	1.141	158	0.815	258	3.0171	258	2.0661	158	0.8245	58	0.628
58.1	1.133	158.1	0.8	258.1	2.9843	258.1	2.0455	158.1	0.8071	58.1	0.6252
58.2	1.128	158.2	0.786	258.2	2.9484	258.2	2.0319	158.2	0.8019	58.2	0.6242
58.3	1.119	158.3	0.771	258.3	2.9148	258.3	2.0125	158.3	0.7897	58.3	0.6185
58.4	1.101	158.4	0.75	258.4	2.8848	258.4	1.9882	158.4	0.7751	58.4	0.6222
58.5	1.093	158.5	0.737	258.5	2.8613	258.5	1.9791	158.5	0.7693	58.5	0.6196
58.6	1.093	158.6	0.735	258.6	2.826	258.6	1.9539	158.6	0.7548	58.6	0.6178
58.7	1.076	158.7	0.723	258.7	2.8	258.7	1.9375	158.7	0.7526	58.7	0.6046
58.8	1.059	158.8	0.712	258.8	2.7675	258.8	1.9091	158.8	0.74	58.8	0.6049
58.9	1.045	158.9	0.699	258.9	2.7381	258.9	1.8883	158.9	0.7251	58.9	0.6044
59	1.036	159	0.688	259	2.7104	259	1.8711	159	0.714	59	0.5966
59.1	1.03	159.1	0.684	259.1	2.6823	259.1	1.8595	159.1	0.7061	59.1	0.5941
59.2	1.018	159.2	0.669	259.2	2.6524	259.2	1.8437	159.2	0.7051	59.2	0.5904
59.3	1.006	159.3	0.65	259.3	2.6208	259.3	1.8223	159.3	0.6893	59.3	0.5887
59.4	0.998	159.4	0.641	259.4	2.596	259.4	1.8133	159.4	0.6831	59.4	0.59
59.5	0.986	159.5	0.636	259.5	2.5683	259.5	1.7981	159.5	0.6766	59.5	0.5882
59.6	0.966	159.6	0.624	259.6	2.5414	259.6	1.7819	159.6	0.6614	59.6	0.5834
59.7	0.965	159.7	0.621	259.7	2.5212	259.7	1.7598	159.7	0.6474	59.7	0.5865
59.8	0.957	159.8	0.605	259.8	2.491	259.8	1.7527	159.8	0.6442	59.8	0.5903
59.9	0.951	159.9	0.597	259.9	2.4657	259.9	1.7194	159.9	0.6367	59.9	0.5815
60	0.934	160	0.59	260	2.4359	260	1.6969	160	0.6263	60	0.5845
60.1	0.925	160.1	0.586	260.1	2.4088	260.1	1.6794	160.1	0.617	60.1	0.5842
60.2	0.917	160.2	0.573	260.2	2.3872	260.2	1.6802	160.2	0.6053	60.2	0.5879
60.3	0.903	160.3	0.567	260.3	2.3654	260.3	1.6573	160.3	0.5995	60.3	0.5834
60.4	0.901	160.4	0.557	260.4	2.3449	260.4	1.6526	160.4	0.5884	60.4	0.5794
60.5	0.888	160.5	0.542	260.5	2.3192	260.5	1.6351	160.5	0.5846	60.5	0.5648
60.6	0.883	160.6	0.542	260.6	2.3033	260.6	1.6318	160.6	0.5764	60.6	0.5608
60.7	0.879	160.7	0.527	260.7	2.2795	260.7	1.624	160.7	0.5712	60.7	0.5626
60.8	0.872	160.8	0.524	260.8	2.256	260.8	1.6071	160.8	0.5603	60.8	0.5582
60.9	0.861	160.9	0.523	260.9	2.2329	260.9	1.584	160.9	0.5587	60.9	0.5591
61	0.853	161	0.514	261	2.2071	261	1.5713	161	0.5542	61	0.5526
61.1	0.846	161.1	0.506	261.1	2.193	261.1	1.5595	161.1	0.5504	61.1	0.5515
61.2	0.845	161.2	0.491	261.2	2.1703	261.2	1.5466	161.2	0.5431	61.2	0.5544
61.3	0.834	161.3	0.49	261.3	2.1484	261.3	1.5328	161.3	0.5428	61.3	0.5517
61.4	0.829	161.4	0.483	261.4	2.1255	261.4	1.5182	161.4	0.5353	61.4	0.5431
61.5	0.815	161.5	0.48	261.5	2.1131	261.5	1.5028	161.5	0.526	61.5	0.5417
61.6	0.816	161.6	0.469	261.6	2.0949	261.6	1.4907	161.6	0.5165	61.6	0.5383
61.7	0.802	161.7	0.47	261.7	2.0768	261.7	1.481	161.7	0.5097	61.7	0.5404
61.8	0.789	161.8	0.465	261.8	2.0608	261.8	1.4401	161.8	0.5059	61.8	0.5387
61.9	0.789	161.9	0.449	261.9	2.0443	261.9	1.4417	161.9	0.4972	61.9	0.5408
62	0.784	162	0.456	262	2.0246	262	1.4217	162	0.493	62	0.5339
62.1	0.776	162.1	0.44	262.1	2.0048	262.1	1.4256	162.1	0.4889	62.1	0.5301
62.2	0.77	162.2	0.44	262.2	1.9878	262.2	1.4092	162.2	0.4812	62.2	0.533
62.3	0.766	162.3	0.436	262.3	1.9725	262.3	1.416	162.3	0.4809	62.3	0.5304
62.4	0.755	162.4	0.424	262.4	1.9559	262.4	1.3906	162.4	0.4756	62.4	0.5273
62.5	0.756	162.5	0.424	262.5	1.941	262.5	1.382	162.5	0.4725	62.5	0.5241
62.6	0.748	162.6	0.412	262.6	1.9344	262.6	1.3731	162.6	0.4698	62.6	0.5265
62.7	0.746	162.7	0.416	262.7	1.9028	262.7	1.3641	162.7	0.464	62.7	0.5227
62.8	0.739	162.8	0.409	262.8	1.8984	262.8	1.3555	162.8	0.4593	62.8	0.5219
62.9	0.73	162.9	0.404	262.9	1.8793	262.9	1.3394	162.9	0.4484	62.9	0.5178
63	0.729	163	0.399	263	1.859	263	1.3201	163	0.4429	63	0.516
63.1	0.721	163.1	0.392	263.1	1.8461	263.1	1.3111	163.1	0.4373	63.1	0.5185
63.2	0.711	163.2	0.396	263.2	1.8233	263.2	1.3056	163.2	0.4331	63.2	0.5148
63.3	0.713	163.3	0.38	263.3	1.8103	263.3	1.2881	163.3	0.4284	63.3	0.5128
63.4	0.709	163.4	0.379	263.4	1.8023	263.4	1.2808	163.4	0.4256	63.4	0.5092
63.5	0.699	163.5	0.372	263.5	1.7769	263.5	1.2646	163.5	0.4234	63.5	0.5127
63.6	0.697	163.6	0.373	263.6	1.7561	263.6	1.2576	163.6	0.4166	63.6	0.5078
63.7	0.69	163.7	0.363	263.7	1.7469	263.7	1.2547	163.7	0.4125	63.7	0.504
63.8	0.685	163.8	0.361	263.8	1.7343	263.8	1.2453	163.8	0.4076	63.8	0.4934
63.9	0.674	163.9	0.365	263.9	1.7167	263.9	1.2374	163.9	0.4017	63.9	0.4989
64	0.671	164	0.351	264	1.7101	264	1.2322	164	0.3986	64	0.498
64.1	0.671	164.1	0.348	264.1	1.6911	264.1	1.2363	164.1	0.3944	64.1	0.4943
64.2	0.663	164.2	0.345	264.2	1.6752	264.2	1.2147	164.2	0.3887	64.2	0.4951
64.3	0.656	164.3	0.34	264.3	1.6583	264.3	1.1964	164.3	0.3848	64.3	0.495
64.4	0.659	164.4	0.331	264.4	1.6531	264.4	1.1902	164.4	0.3792	64.4	0.4901
64.5	0.648	164.5	0.333	264.5	1.6358	264.5	1.1737	164.5	0.3729	64.5	0.4896
64.6	0.639	164.6	0.332	264.6	1.6221	264.6	1.1609	164.6	0.3691	64.6	0.4894
64.7	0.635	164.7	0.329	264.7	1.6089	264.7	1.1729	164.7	0.3665	64.7	0.4932
64.8	0.63	164.8	0.322	264.8	1.5936	264.8	1.1598	164.8	0.363	64.8	0.4872
64.9	0.631	164.9	0.319	264.9	1.5826	264.9	1.1548	164.9	0.3607	64.9	0.4818
65	0.63	165	0.307	265	1.5724	265	1.1412	165	0.3549	65	0.4812
65.1	0.621	165.1	0.311	265.1	1.5592	265.1	1.1342	165.1	0.3508	65.1	0.4782
65.2	0.62	165.2	0.304	265.2	1.5431	265.2	1.122	165.2	0.3493	65.2	0.4786
65.3	0.609	165.3	0.297	265.3	1.5299	265.3	1.1157	165.3	0.3425	65.3	0.4762
65.4	0.605	165.4	0.297	265.4	1.5161	265.4	1.1026	165.4	0.3392	65.4	0.4747
65.5	0.601	165.5	0.29	265.5	1.5006	265.5	1.0977	165.5	0.3325	65.5	0.4666
65.6	0.601	165.6	0.291	265.6	1.4912	265.6	1.0857	165.6	0.3299	65.6	0.4744
65.7	0.591	165.7	0.284	265.7	1.4842	265.7	1.0813	165.7	0.3299	65.7	0.476
65.8	0.586	165.8	0.281	265.8	1.4692	265.8	1.0731	165.8	0.3232	65.8	0.4721
65.9	0.587	165.9	0.274	265.9	1.4587	265.9	1.0694	165.9	0.3227	65.9	0.4734
66	0.581	166	0.267	266	1.4462	266	1.0633	166	0.318	66	0.4672
66.1	0.571	166.1	0.267	266.1	1.4323	266.1	1.0591	166.1	0.3138	66.1	0.4663
66.2	0.574	166.2	0.265	266.2	1.4233	266.2	1.0468	166.2	0.3132	66.2	0.4708
66.3	0.57	166.3	0.257	266.3	1.4118	266.3	1.0367	166.3	0.3117	66.3	0.464
66.4	0.566	166.4	0.257	266.4	1.4024	266.4	1.0286	166.4	0.3121	66.4	0.4629
66.5	0.561	166.5	0.25	266.5	1.394	266.5	1.0271	166.5	0.3052	66.5	0.465
66.6	0.556	166.6	0.245	266.6	1.3752	266.6	1.0252	166.6	0.3021	66.6	0.4666
66.7	0.552	166.7	0.242	266.7	1.3625	266.7	1.0224	166.7	0.2968	66.7	0.4676
66.8	0.544	166.8	0.237	266.8	1.353	266.8	1.0205	166.8	0.2943	66.8	0.4689
66.9	0.547	166.9	0.235	266.9	1.3434	266.9	1.0219	166.9	0.2931	66.9	0.4615
67	0.535	167	0.229	267	1.3296	267	1.0047	167	0.2903	67	0.4588
67.1	0.539	167.1	0.227	267.1	1.3245	267.1	0.9917	167.1	0.2898	67.1	0.4571
67.2	0.53	167.2	0.225	267.2	1.3174	267.2	0.9895	167.2	0.2865	67.2	0.4567
67.3	0.521	167.3	0.225	267.3	1.3023	267.3	0.9816	167.3	0.2814	67.3	0.4595
67.4	0.521	167.4	0.215	267.4	1.2903	267.4	0.9842	167.4	0.2802	67.4	0.4568
67.5	0.513	167.5	0.217	267.5	1.2793	267.5	0.9675	167.5	0.2733	67.5	0.4573
67.6	0.503	167.6	0.208	267.6	1.2675	267.6	0.9648	167.6	0.2696	67.6	0.4536
67.7	0.51	167.7	0.212	267.7	1.2545	267.7	0.9617	167.7	0.2674	67.7	0.4503
67.8	0.497	167.8	0.212	267.8	1.2485	267.8	0.9556	167.8	0.266	67.8	0.4465
67.9	0.494	167.9	0.202	267.9	1.2457	267.9	0.9521	167.9	0.2636	67.9	0.4526
68	0.497	168	0.197	268	1.2261	268	0.9368	168	0.2591	68	0.4488
68.1	0.485	168.1	0.195	268.1	1.2169	268.1	0.9427	168.1	0.2562	68.1	0.4543
68.2	0.479	168.2	0.198	268.2	1.2071	268.2	0.9284	168.2	0.2551	68.2	0.4487
68.3	0.473	168.3	0.198	268.3	1.1963	268.3	0.9186	168.3	0.2532	68.3	0.4438
68.4	0.464	168.4	0.194	268.4	1.182	268.4	0.9083	168.4	0.2507	68.4	0.4456
68.5	0.46	168.5	0.194	268.5	1.1771	268.5	0.9129	168.5	0.2496	68.5	0.4462
68.6	0.455	168.6	0.184	268.6	1.1674	268.6	0.9181	168.6	0.2471	68.6	0.4438
68.7	0.453	168.7	0.177	268.7	1.1604	268.7	0.9122	168.7	0.2444	68.7	0.4445
68.8	0.445	168.8	0.178	268.8	1.1467	268.8	0.9021	168.8	0.2412	68.8	0.4437
68.9	0.438	168.9	0.173	268.9	1.1332	268.9	0.9015	168.9	0.2406	68.9	0.4403
69	0.432	169	0.168	269	1.1217	269	0.8868	169	0.2394	69	0.4396
69.1	0.427	169.1	0.175	269.1	1.1174	269.1	0.8861	169.1	0.2357	69.1	0.4403
69.2	0.423	169.2	0.166	269.2	1.1044	269.2	0.8852	169.2	0.2334	69.2	0.4364
69.3	0.416	169.3	0.166	269.3	1.0924	269.3	0.878	169.3	0.2317	69.3	0.4304
69.4	0.416	169.4	0.163	269.4	1.0939	269.4	0.8731	169.4	0.2302	69.4	0.4316
69.5	0.411	169.5	0.158	269.5	1.0804	269.5	0.8753	169.5	0.2278	69.5	0.438
69.6	0.401	169.6	0.152	269.6	1.0718	269.6	0.861	169.6	0.2273	69.6	0.4373
69.7	0.397	169.7	0.154	269.7	1.0633	269.7	0.8586	169.7	0.2244	69.7	0.4365
69.8	0.395	169.8	0.153	269.8	1.0552	269.8	0.8538	169.8	0.2221	69.8	0.436
69.9	0.395	169.9	0.151	269.9	1.0437	269.9	0.8496	169.9	0.2235	69.9	0.4347
70	0.383	170	0.146	270	1.036	270	0.8426	170	0.2194	70	0.4337
70.1	0.381	170.1	0.145	270.1	1.0299	270.1	0.8386	170.1	0.2185	70.1	0.4405
70.2	0.383	170.2	0.146	270.2	1.021	270.2	0.83	170.2	0.2192	70.2	0.4336
70.3	0.377	170.3	0.139	270.3	1.0163	270.3	0.8262	170.3	0.2166	70.3	0.4317
70.4	0.371	170.4	0.143	270.4	1.0184	270.4	0.8208	170.4	0.2156	70.4	0.4255
70.5	0.363	170.5	0.145	270.5	1.0134	270.5	0.8173	170.5	0.2113	70.5	0.4286
70.6	0.361	170.6	0.134	270.6	0.9992	270.6	0.8086	170.6	0.2103	70.6	0.4304
70.7	0.355	170.7	0.134	270.7	0.9806	270.7	0.8092	170.7	0.2106	70.7	0.4287
70.8	0.355	170.8	0.133	270.8	0.9724	270.8	0.8033	170.8	0.2102	70.8	0.4284
70.9	0.349	170.9	0.13	270.9	0.9649	270.9	0.804	170.9	0.2074	70.9	0.4289
71	0.348	171	0.13	271	0.9566	271	0.7982	171	0.2069	71	0.4277
71.1	0.346	171.1	0.131	271.1	0.9523	271.1	0.7957	171.1	0.2034	71.1	0.4299
71.2	0.344	171.2	0.128	271.2	0.9471	271.2	0.7963	171.2	0.2035	71.2	0.4287
71.3	0.34	171.3	0.128	271.3	0.9409	271.3	0.7875	171.3	0.2009	71.3	0.4256
71.4	0.335	171.4	0.126	271.4	0.9336	271.4	0.7881	171.4	0.1999	71.4	0.4299
71.5	0.335	171.5	0.122	271.5	0.9258	271.5	0.7852	171.5	0.1989	71.5	0.4295
71.6	0.327	171.6	0.119	271.6	0.9241	271.6	0.7772	171.6	0.198	71.6	0.4272
71.7	0.331	171.7	0.114	271.7	0.9202	271.7	0.7727	171.7	0.1968	71.7	0.4285
71.8	0.326	171.8	0.116	271.8	0.9103	271.8	0.7691	171.8	0.1958	71.8	0.4266
71.9	0.325	171.9	0.112	271.9	0.9184	271.9	0.762	171.9	0.1944	71.9	0.4236
72	0.32	172	0.107	272	0.9132	272	0.7585	172	0.1929	72	0.4224
72.1	0.315	172.1	0.115	272.1	0.8966	272.1	0.757	172.1	0.1919	72.1	0.4249
72.2	0.305	172.2	0.114	272.2	0.8895	272.2	0.7525	172.2	0.1913	72.2	0.436
72.3	0.305	172.3	0.106	272.3	0.8877	272.3	0.7483	172.3	0.1911	72.3	0.4392
72.4	0.306	172.4	0.103	272.4	0.8836	272.4	0.7426	172.4	0.1892	72.4	0.445
72.5	0.301	172.5	0.095	272.5	0.8722	272.5	0.7455	172.5	0.1881	72.5	0.4419
72.6	0.3	172.6	0.094	272.6	0.8728	272.6	0.7401	172.6	0.188	72.6	0.4291
72.7	0.296	172.7	0.095	272.7	0.8639	272.7	0.7346	172.7	0.1879	72.7	0.4285
72.8	0.3	172.8	0.094	272.8	0.8579	272.8	0.7338	172.8	0.1871	72.8	0.4313
72.9	0.294	172.9	0.097	272.9	0.8525	272.9	0.7371	172.9	0.1862	72.9	0.4303
73	0.288	173	0.082	273	0.8464	273	0.7367	173	0.1873	73	0.4354
73.1	0.289	173.1	0.091	273.1	0.8405	273.1	0.7232	173.1	0.1843	73.1	0.4344
73.2	0.284	173.2	0.087	273.2	0.8352	273.2	0.7193	173.2	0.1829	73.2	0.4396
73.3	0.284	173.3	0.088	273.3	0.8321	273.3	0.7146	173.3	0.1846	73.3	0.4362
73.4	0.279	173.4	0.085	273.4	0.8279	273.4	0.7128	173.4	0.1836	73.4	0.4367
73.5	0.275	173.5	0.08	273.5	0.8227	273.5	0.7151	173.5	0.1811	73.5	0.4399
73.6	0.278	173.6	0.085	273.6	0.8171	273.6	0.7045	173.6	0.1795	73.6	0.4385
73.7	0.275	173.7	0.085	273.7	0.8117	273.7	0.7044	173.7	0.1808	73.7	0.4405
73.8	0.268	173.8	0.079	273.8	0.812	273.8	0.7048	173.8	0.1789	73.8	0.4405
73.9	0.263	173.9	0.081	273.9	0.8101	273.9	0.7018	173.9	0.1775	73.9	0.4396
74	0.262	174	0.077	274	0.8042	274	0.7054	174	0.1753	74	0.4509
74.1	0.262	174.1	0.074	274.1	0.8003	274.1	0.6996	174.1	0.1763	74.1	0.4431
74.2	0.265	174.2	0.077	274.2	0.7962	274.2	0.6948	174.2	0.1744	74.2	0.4396
74.3	0.261	174.3	0.074	274.3	0.7903	274.3	0.6931	174.3	0.1761	74.3	0.4372
74.4	0.26	174.4	0.072	274.4	0.7838	274.4	0.6913	174.4	0.1759	74.4	0.441
74.5	0.255	174.5	0.073	274.5	0.7807	274.5	0.6859	174.5	0.1758	74.5	0.439
74.6	0.25	174.6	0.068	274.6	0.781	274.6	0.6875	174.6	0.1748	74.6	0.4335
74.7	0.251	174.7	0.065	274.7	0.7769	274.7	0.6853	174.7	0.1739	74.7	0.4368
74.8	0.251	174.8	0.073	274.8	0.7703	274.8	0.682	174.8	0.1726	74.8	0.4419
74.9	0.245	174.9	0.065	274.9	0.7654	274.9	0.6815	174.9	0.1708	74.9	0.4409
75	0.247	175	0.07	275	0.7567	275	0.6769	175	0.1719	75	0.4327
75.1	0.242	175.1	0.068	275.1	0.7519	275.1	0.6753	175.1	0.1712	75.1	0.4422
75.2	0.238	175.2	0.067	275.2	0.7517	275.2	0.6731	175.2	0.1712	75.2	0.4355
75.3	0.24	175.3	0.07	275.3	0.7494	275.3	0.6714	175.3	0.1705	75.3	0.437
75.4	0.239	175.4	0.06	275.4	0.7419	275.4	0.6654	175.4	0.1695	75.4	0.4373
75.5	0.237	175.5	0.062	275.5	0.7397	275.5	0.6632	175.5	0.1701	75.5	0.4292
75.6	0.234	175.6	0.064	275.6	0.735	275.6	0.6593	175.6	0.1697	75.6	0.4365
75.7	0.239	175.7	0.063	275.7	0.7281	275.7	0.6665	175.7	0.1695	75.7	0.4322
75.8	0.235	175.8	0.052	275.8	0.7211	275.8	0.661	175.8	0.1685	75.8	0.4271
75.9	0.229	175.9	0.051	275.9	0.7197	275.9	0.6597	175.9	0.1664	75.9	0.4304
76	0.233	176	0.056	276	0.7134	276	0.6668	176	0.167	76	0.424
76.1	0.225	176.1	0.058	276.1	0.7093	276.1	0.6639	176.1	0.1683	76.1	0.4298
76.2	0.224	176.2	0.052	276.2	0.7056	276.2	0.6621	176.2	0.1667	76.2	0.4231
76.3	0.227	176.3	0.058	276.3	0.7049	276.3	0.6604	176.3	0.167	76.3	0.4266
76.4	0.229	176.4	0.056	276.4	0.6966	276.4	0.656	176.4	0.1656	76.4	0.43
76.5	0.223	176.5	0.057	276.5	0.6948	276.5	0.6513	176.5	0.1676	76.5	0.428
76.6	0.223	176.6	0.05	276.6	0.6904	276.6	0.6482	176.6	0.1675	76.6	0.4256
76.7	0.222	176.7	0.051	276.7	0.6843	276.7	0.6491	176.7	0.1667	76.7	0.425
76.8	0.219	176.8	0.046	276.8	0.6811	276.8	0.6437	176.8	0.1659	76.8	0.4204
76.9	0.214	176.9	0.047	276.9	0.6746	276.9	0.6429	176.9	0.1643	76.9	0.4226
77	0.215	177	0.046	277	0.6738	277	0.6403	177	0.1639	77	0.4218
77.1	0.213	177.1	0.043	277.1	0.6687	277.1	0.6371	177.1	0.1635	77.1	0.4244
77.2	0.212	177.2	0.048	277.2	0.6635	277.2	0.6381	177.2	0.1629	77.2	0.4191
77.3	0.21	177.3	0.043	277.3	0.6611	277.3	0.6334	177.3	0.1632	77.3	0.4192
77.4	0.212	177.4	0.051	277.4	0.6576	277.4	0.6297	177.4	0.1633	77.4	0.4226
77.5	0.205	177.5	0.036	277.5	0.6553	277.5	0.6291	177.5	0.1618	77.5	0.4262
77.6	0.208	177.6	0.042	277.6	0.6547	277.6	0.6287	177.6	0.1615	77.6	0.4223
77.7	0.206	177.7	0.034	277.7	0.6488	277.7	0.6236	177.7	0.1619	77.7	0.4149
77.8	0.206	177.8	0.044	277.8	0.6424	277.8	0.6206	177.8	0.161	77.8	0.4161
77.9	0.204	177.9	0.037	277.9	0.6405	277.9	0.6185	177.9	0.1608	77.9	0.4193
78	0.201	178	0.043	278	0.6392	278	0.618	178	0.1597	78	0.4197
78.1	0.196	178.1	0.04	278.1	0.6334	278.1	0.6206	178.1	0.1599	78.1	0.4175
78.2	0.194	178.2	0.04	278.2	0.63	278.2	0.6139	178.2	0.1592	78.2	0.4103
78.3	0.196	178.3	0.039	278.3	0.6238	278.3	0.6142	178.3	0.1613	78.3	0.4098
78.4	0.192	178.4	0.037	278.4	0.6245	278.4	0.6092	178.4	0.1606	78.4	0.4063
78.5	0.187	178.5	0.038	278.5	0.6205	278.5	0.6051	178.5	0.1599	78.5	0.4041
78.6	0.19	178.6	0.028	278.6	0.6146	278.6	0.6102	178.6	0.159	78.6	0.4108
78.7	0.187	178.7	0.031	278.7	0.6113	278.7	0.6053	178.7	0.1585	78.7	0.4063
78.8	0.179	178.8	0.04	278.8	0.6071	278.8	0.6052	178.8	0.1572	78.8	0.407
78.9	0.182	178.9	0.034	278.9	0.601	278.9	0.6024	178.9	0.1579	78.9	0.4076
79	0.184	179	0.034	279	0.5991	279	0.5996	179	0.1585	79	0.4048
79.1	0.188	179.1	0.031	279.1	0.5986	279.1	0.5962	179.1	0.1574	79.1	0.4045
79.2	0.178	179.2	0.029	279.2	0.5947	279.2	0.5952	179.2	0.1573	79.2	0.4032
79.3	0.179	179.3	0.034	279.3	0.5896	279.3	0.595	179.3	0.1566	79.3	0.4083
79.4	0.174	179.4	0.033	279.4	0.5885	279.4	0.592	179.4	0.1557	79.4	0.4018
79.5	0.178	179.5	0.032	279.5	0.5842	279.5	0.5908	179.5	0.1555	79.5	0.3991
79.6	0.172	179.6	0.029	279.6	0.5799	279.6	0.5892	179.6	0.1539	79.6	0.3964
79.7	0.171	179.7	0.032	279.7	0.5788	279.7	0.5845	179.7	0.1541	79.7	0.4001
79.8	0.169	179.8	0.033	279.8	0.5735	279.8	0.5824	179.8	0.1537	79.8	0.4013
79.9	0.165	179.9	0.026	279.9	0.5712	279.9	0.5803	179.9	0.1531	79.9	0.399
80	0.166	180	0.026	280	0.5706	280	0.5764	180	0.1539	80	0.3948
80.1	0.16	180.1	0.02	280.1	0.5682	280.1	0.576	180.1	0.1528	80.1	0.3932
80.2	0.163	180.2	0.024	280.2	0.5666	280.2	0.5734	180.2	0.1531	80.2	0.3941
80.3	0.16	180.3	0.024	280.3	0.5634	280.3	0.5722	180.3	0.1523	80.3	0.3896
80.4	0.153	180.4	0.024	280.4	0.5619	280.4	0.5706	180.4	0.1522	80.4	0.3824
80.5	0.151	180.5	0.019	280.5	0.5618	280.5	0.5693	180.5	0.1515	80.5	0.3854
80.6	0.158	180.6	0.024	280.6	0.5595	280.6	0.5672	180.6	0.1517	80.6	0.3877
80.7	0.15	180.7	0.023	280.7	0.5557	280.7	0.5646	180.7	0.1509	80.7	0.3845
80.8	0.151	180.8	0.023	280.8	0.5542	280.8	0.5631	180.8	0.1498	80.8	0.3845
80.9	0.149	180.9	0.024	280.9	0.5527	280.9	0.5637	180.9	0.149	80.9	0.3829
81	0.148	181	0.019	281	0.5496	281	0.5592	181	0.148	81	0.3823
81.1	0.151	181.1	0.024	281.1	0.5486	281.1	0.5594	181.1	0.1481	81.1	0.3775
81.2	0.142	181.2	0.014	281.2	0.5467	281.2	0.5629	181.2	0.1484	81.2	0.3835
81.3	0.143	181.3	0.02	281.3	0.5437	281.3	0.5592	181.3	0.1469	81.3	0.3809
81.4	0.143	181.4	0.022	281.4	0.5439	281.4	0.5609	181.4	0.1464	81.4	0.3851
81.5	0.136	181.5	0.018	281.5	0.5428	281.5	0.562	181.5	0.1469	81.5	0.3825
81.6	0.136	181.6	0.021	281.6	0.5419	281.6	0.5559	181.6	0.147	81.6	0.377
81.7	0.141	181.7	0.013	281.7	0.5374	281.7	0.5501	181.7	0.1469	81.7	0.3784
81.8	0.134	181.8	0.021	281.8	0.5362	281.8	0.5487	181.8	0.1452	81.8	0.3721
81.9	0.134	181.9	0.019	281.9	0.5331	281.9	0.5402	181.9	0.1458	81.9	0.3776
82	0.13	182	0.013	282	0.5335	282	0.5369	182	0.1447	82	0.3751
82.1	0.131	182.1	0.01	282.1	0.5303	282.1	0.5356	182.1	0.1435	82.1	0.3727
82.2	0.128	182.2	0.023	282.2	0.5299	282.2	0.5352	182.2	0.1435	82.2	0.3768
82.3	0.129	182.3	0.016	282.3	0.5294	282.3	0.5334	182.3	0.1417	82.3	0.3736
82.4	0.123	182.4	0.014	282.4	0.5262	282.4	0.5287	182.4	0.1437	82.4	0.3711
82.5	0.132	182.5	0.014	282.5	0.5249	282.5	0.5267	182.5	0.143	82.5	0.3698
82.6	0.126	182.6	0.017	282.6	0.5249	282.6	0.5275	182.6	0.1436	82.6	0.3686
82.7	0.124	182.7	0.014	282.7	0.5232	282.7	0.5255	182.7	0.1424	82.7	0.3632
82.8	0.124	182.8	0.018	282.8	0.5227	282.8	0.524	182.8	0.1415	82.8	0.3702
82.9	0.125	182.9	0.012	282.9	0.5214	282.9	0.5218	182.9	0.1402	82.9	0.3686
83	0.123	183	0.016	283	0.5196	283	0.5202	183	0.1413	83	0.3698
83.1	0.118	183.1	0.015	283.1	0.5185	283.1	0.5189	183.1	0.14	83.1	0.3725
83.2	0.117	183.2	0.016	283.2	0.5177	283.2	0.5227	183.2	0.1392	83.2	0.3685
83.3	0.117	183.3	0.011	283.3	0.5146	283.3	0.5188	183.3	0.14	83.3	0.3698
83.4	0.113	183.4	0.015	283.4	0.5149	283.4	0.5183	183.4	0.1401	83.4	0.3635
83.5	0.107	183.5	0.01	283.5	0.5115	283.5	0.5136	183.5	0.1399	83.5	0.3672
83.6	0.104	183.6	0.018	283.6	0.5112	283.6	0.515	183.6	0.1393	83.6	0.3654
83.7	0.102	183.7	0.012	283.7	0.5127	283.7	0.5123	183.7	0.1388	83.7	0.37
83.8	0.106	183.8	0.019	283.8	0.5094	283.8	0.5128	183.8	0.1374	83.8	0.3667
83.9	0.104	183.9	0.009	283.9	0.5069	283.9	0.5161	183.9	0.1371	83.9	0.3698
84	0.102	184	0.008	284	0.5041	284	0.5092	184	0.1377	84	0.3656
84.1	0.105	184.1	0.009	284.1	0.5023	284.1	0.5107	184.1	0.137	84.1	0.3644
84.2	0.106	184.2	0.011	284.2	0.5037	284.2	0.5121	184.2	0.1372	84.2	0.3667
84.3	0.099	184.3	0.014	284.3	0.5041	284.3	0.5079	184.3	0.1366	84.3	0.3555
84.4	0.101	184.4	0.011	284.4	0.5017	284.4	0.5035	184.4	0.1357	84.4	0.3619
84.5	0.105	184.5	0.013	284.5	0.5008	284.5	0.5009	184.5	0.136	84.5	0.3595
84.6	0.102	184.6	0.013	284.6	0.4994	284.6	0.5005	184.6	0.1353	84.6	0.3589
84.7	0.095	184.7	0.012	284.7	0.4983	284.7	0.4994	184.7	0.1355	84.7	0.3637
84.8	0.102	184.8	0.013	284.8	0.4972	284.8	0.4983	184.8	0.135	84.8	0.3595
84.9	0.099	184.9	0.006	284.9	0.4952	284.9	0.4961	184.9	0.1332	84.9	0.3543
85	0.1	185	0.009	285	0.4966	285	0.4947	185	0.133	85	0.3589
85.1	0.094	185.1	0.011	285.1	0.4955	285.1	0.4886	185.1	0.133	85.1	0.3603
85.2	0.099	185.2	0.016	285.2	0.4949	285.2	0.4916	185.2	0.1322	85.2	0.3566
85.3	0.094	185.3	0.016	285.3	0.495	285.3	0.4918	185.3	0.1317	85.3	0.3527
85.4	0.094	185.4	0.013	285.4	0.4943	285.4	0.4888	185.4	0.1315	85.4	0.3591
85.5	0.099	185.5	0.009	285.5	0.4934	285.5	0.4854	185.5	0.1316	85.5	0.3516
85.6	0.099	185.6	0.014	285.6	0.4932	285.6	0.4863	185.6	0.1304	85.6	0.356
85.7	0.099	185.7	0.01	285.7	0.4888	285.7	0.4842	185.7	0.1306	85.7	0.3551
85.8	0.101	185.8	0.013	285.8	0.4879	285.8	0.4809	185.8	0.1298	85.8	0.3578
85.9	0.106	185.9	0.007	285.9	0.4881	285.9	0.479	185.9	0.1302	85.9	0.3598
86	0.102	186	0.013	286	0.4872	286	0.4817	186	0.1307	86	0.3556
86.1	0.102	186.1	0.008	286.1	0.4846	286.1	0.4802	186.1	0.1297	86.1	0.3514
86.2	0.104	186.2	0.008	286.2	0.4832	286.2	0.4804	186.2	0.1299	86.2	0.3503
86.3	0.108	186.3	0.011	286.3	0.48	286.3	0.4803	186.3	0.128	86.3	0.3477
86.4	0.112	186.4	0.017	286.4	0.4792	286.4	0.4755	186.4	0.1286	86.4	0.3513
86.5	0.113	186.5	0.019	286.5	0.4771	286.5	0.4744	186.5	0.128	86.5	0.3556
86.6	0.107	186.6	0.015	286.6	0.4755	286.6	0.4736	186.6	0.1269	86.6	0.3484
86.7	0.114	186.7	0.013	286.7	0.4745	286.7	0.4729	186.7	0.1275	86.7	0.344
86.8	0.112	186.8	0.018	286.8	0.4728	286.8	0.4706	186.8	0.127	86.8	0.3428
86.9	0.116	186.9	0.012	286.9	0.4708	286.9	0.4693	186.9	0.1264	86.9	0.3472
87	0.117	187	0.01	287	0.4692	287	0.4673	187	0.126	87	0.35
87.1	0.108	187.1	0.012	287.1	0.4667	287.1	0.4665	187.1	0.1263	87.1	0.352
87.2	0.11	187.2	0.015	287.2	0.4633	287.2	0.4667	187.2	0.126	87.2	0.3471
87.3	0.107	187.3	0.015	287.3	0.4609	287.3	0.4631	187.3	0.1251	87.3	0.3432
87.4	0.115	187.4	0.013	287.4	0.4601	287.4	0.4603	187.4	0.1255	87.4	0.3454
87.5	0.114	187.5	0.009	287.5	0.4573	287.5	0.4631	187.5	0.1242	87.5	0.3442
87.6	0.114	187.6	0.015	287.6	0.4558	287.6	0.4603	187.6	0.1246	87.6	0.3458
87.7	0.125	187.7	0.019	287.7	0.4517	287.7	0.4616	187.7	0.1243	87.7	0.3362
87.8	0.121	187.8	0.02	287.8	0.4525	287.8	0.4571	187.8	0.1235	87.8	0.3437
87.9	0.121	187.9	0.017	287.9	0.4502	287.9	0.454	187.9	0.1234	87.9	0.3428
88	0.115	188	0.019	288	0.446	288	0.4531	188	0.1228	88	0.3464
88.1	0.114	188.1	0.017	288.1	0.4456	288.1	0.4485	188.1	0.122	88.1	0.3328
88.2	0.113	188.2	0.014	288.2	0.4452	288.2	0.4466	188.2	0.1224	88.2	0.3403
88.3	0.112	188.3	0.015	288.3	0.4422	288.3	0.4468	188.3	0.1216	88.3	0.3373
88.4	0.126	188.4	0.014	288.4	0.4402	288.4	0.4449	188.4	0.1222	88.4	0.3397
88.5	0.108	188.5	0.015	288.5	0.4377	288.5	0.444	188.5	0.1215	88.5	0.3406
88.6	0.113	188.6	0.014	288.6	0.4357	288.6	0.4427	188.6	0.121	88.6	0.3474
88.7	0.113	188.7	0.016	288.7	0.4338	288.7	0.4394	188.7	0.1207	88.7	0.3415
88.8	0.114	188.8	0.017	288.8	0.4308	288.8	0.4414	188.8	0.12	88.8	0.346
88.9	0.11	188.9	0.013	288.9	0.4308	288.9	0.4402	188.9	0.1183	88.9	0.3437
89	0.114	189	0.022	289	0.4278	289	0.4379	189	0.1184	89	0.3397
89.1	0.113	189.1	0.021	289.1	0.4285	289.1	0.435	189.1	0.1192	89.1	0.3431
89.2	0.112	189.2	0.019	289.2	0.4272	289.2	0.4321	189.2	0.1189	89.2	0.3402
89.3	0.113	189.3	0.023	289.3	0.4238	289.3	0.4313	189.3	0.1187	89.3	0.3397
89.4	0.118	189.4	0.022	289.4	0.4203	289.4	0.4303	189.4	0.1176	89.4	0.3394
89.5	0.114	189.5	0.023	289.5	0.4179	289.5	0.4269	189.5	0.1162	89.5	0.3379
89.6	0.116	189.6	0.018	289.6	0.4163	289.6	0.4261	189.6	0.1167	89.6	0.3336
89.7	0.116	189.7	0.02	289.7	0.414	289.7	0.4245	189.7	0.1171	89.7	0.3306
89.8	0.117	189.8	0.02	289.8	0.412	289.8	0.4207	189.8	0.1164	89.8	0.3323
89.9	0.119	189.9	0.016	289.9	0.4078	289.9	0.4195	189.9	0.1156	89.9	0.3358
90	0.117	190	0.021	290	0.4058	290	0.4155	190	0.115	90	0.335
90.1	0.122	190.1	0.028	290.1	0.4036	290.1	0.4141	190.1	0.1156	90.1	0.3352
90.2	0.113	190.2	0.026	290.2	0.3981	290.2	0.414	190.2	0.1161	90.2	0.3281
90.3	0.117	190.3	0.023	290.3	0.3991	290.3	0.4136	190.3	0.1158	90.3	0.334
90.4	0.114	190.4	0.021	290.4	0.3996	290.4	0.4133	190.4	0.1155	90.4	0.3343
90.5	0.115	190.5	0.028	290.5	0.3981	290.5	0.4089	190.5	0.1157	90.5	0.3366
90.6	0.111	190.6	0.024	290.6	0.3971	290.6	0.4092	190.6	0.1131	90.6	0.3347
90.7	0.111	190.7	0.026	290.7	0.3942	290.7	0.4077	190.7	0.1137	90.7	0.3359
90.8	0.112	190.8	0.027	290.8	0.3905	290.8	0.4048	190.8	0.114	90.8	0.3263
90.9	0.108	190.9	0.03	290.9	0.386	290.9	0.4014	190.9	0.1139	90.9	0.3249
91	0.112	191	0.026	291	0.385	291	0.4027	191	0.1141	91	0.3269
91.1	0.11	191.1	0.029	291.1	0.386	291.1	0.3979	191.1	0.1132	91.1	0.3259
91.2	0.106	191.2	0.03	291.2	0.3844	291.2	0.3997	191.2	0.1127	91.2	0.3212
91.3	0.116	191.3	0.034	291.3	0.3813	291.3	0.3963	191.3	0.1122	91.3	0.3337
91.4	0.106	191.4	0.037	291.4	0.3817	291.4	0.3963	191.4	0.1117	91.4	0.3232
91.5	0.104	191.5	0.035	291.5	0.3796	291.5	0.3951	191.5	0.1112	91.5	0.3198
91.6	0.105	191.6	0.037	291.6	0.3739	291.6	0.3918	191.6	0.1118	91.6	0.319
91.7	0.107	191.7	0.036	291.7	0.3735	291.7	0.395	191.7	0.1108	91.7	0.3249
91.8	0.107	191.8	0.041	291.8	0.3753	291.8	0.3915	191.8	0.1111	91.8	0.3212
91.9	0.107	191.9	0.037	291.9	0.3722	291.9	0.3903	191.9	0.1102	91.9	0.3175
92	0.106	192	0.042	292	0.3718	292	0.3907	192	0.1106	92	0.3262
92.1	0.101	192.1	0.041	292.1	0.3702	292.1	0.3901	192.1	0.1106	92.1	0.32
92.2	0.102	192.2	0.042	292.2	0.37	292.2	0.387	192.2	0.1091	92.2	0.3226
92.3	0.1	192.3	0.042	292.3	0.364	292.3	0.3853	192.3	0.1085	92.3	0.3217
92.4	0.104	192.4	0.042	292.4	0.3607	292.4	0.3847	192.4	0.1082	92.4	0.3247
92.5	0.093	192.5	0.046	292.5	0.3637	292.5	0.38	192.5	0.1078	92.5	0.3268
92.6	0.101	192.6	0.042	292.6	0.3619	292.6	0.3806	192.6	0.1081	92.6	0.3229
92.7	0.098	192.7	0.045	292.7	0.3616	292.7	0.3751	192.7	0.1076	92.7	0.3267
92.8	0.102	192.8	0.051	292.8	0.3599	292.8	0.3728	192.8	0.1082	92.8	0.3234
92.9	0.094	192.9	0.042	292.9	0.357	292.9	0.3739	192.9	0.1073	92.9	0.3176
93	0.101	193	0.046	293	0.354	293	0.3714	193	0.1068	93	0.3204
93.1	0.095	193.1	0.053	293.1	0.3489	293.1	0.3688	193.1	0.1072	93.1	0.3193
93.2	0.094	193.2	0.053	293.2	0.3548	293.2	0.367	193.2	0.1074	93.2	0.3136
93.3	0.094	193.3	0.058	293.3	0.3556	293.3	0.3652	193.3	0.1064	93.3	0.3162
93.4	0.087	193.4	0.058	293.4	0.3523	293.4	0.3636	193.4	0.1064	93.4	0.3217
93.5	0.097	193.5	0.06	293.5	0.3511	293.5	0.3638	193.5	0.1069	93.5	0.3193
93.6	0.091	193.6	0.062	293.6	0.3507	293.6	0.3605	193.6	0.1058	93.6	0.3133
93.7	0.092	193.7	0.06	293.7	0.3489	293.7	0.3629	193.7	0.1061	93.7	0.3037
93.8	0.09	193.8	0.061	293.8	0.3448	293.8	0.3599	193.8	0.1046	93.8	0.3123
93.9	0.086	193.9	0.064	293.9	0.3435	293.9	0.3611	193.9	0.1054	93.9	0.3156
94	0.094	194	0.067	294	0.345	294	0.3572	194	0.1042	94	0.3139
94.1	0.09	194.1	0.062	294.1	0.3446	294.1	0.3554	194.1	0.1029	94.1	0.3145
94.2	0.09	194.2	0.065	294.2	0.346	294.2	0.3529	194.2	0.1032	94.2	0.3155
94.3	0.085	194.3	0.069	294.3	0.3424	294.3	0.3496	194.3	0.1028	94.3	0.3071
94.4	0.089	194.4	0.068	294.4	0.3409	294.4	0.3488	194.4	0.1038	94.4	0.3125
94.5	0.091	194.5	0.069	294.5	0.3349	294.5	0.347	194.5	0.1026	94.5	0.3071
94.6	0.09	194.6	0.072	294.6	0.3365	294.6	0.3457	194.6	0.1027	94.6	0.3077
94.7	0.087	194.7	0.072	294.7	0.3377	294.7	0.3443	194.7	0.1018	94.7	0.312
94.8	0.086	194.8	0.07	294.8	0.3354	294.8	0.3443	194.8	0.1011	94.8	0.3217
94.9	0.086	194.9	0.07	294.9	0.3334	294.9	0.3438	194.9	0.1007	94.9	0.3141
95	0.085	195	0.069	295	0.3317	295	0.341	195	0.1003	95	0.321
95.1	0.083	195.1	0.076	295.1	0.3313	295.1	0.3391	195.1	0.1007	95.1	0.3166
95.2	0.087	195.2	0.076	295.2	0.332	295.2	0.3399	195.2	0.1007	95.2	0.3106
95.3	0.085	195.3	0.073	295.3	0.3293	295.3	0.3359	195.3	0.0998	95.3	0.3089
95.4	0.08	195.4	0.08	295.4	0.327	295.4	0.3364	195.4	0.0997	95.4	0.3134
95.5	0.081	195.5	0.072	295.5	0.3238	295.5	0.3358	195.5	0.0986	95.5	0.3153
95.6	0.083	195.6	0.083	295.6	0.3245	295.6	0.3345	195.6	0.0989	95.6	0.3076
95.7	0.083	195.7	0.083	295.7	0.3231	295.7	0.3356	195.7	0.0976	95.7	0.3062
95.8	0.079	195.8	0.084	295.8	0.3202	295.8	0.3308	195.8	0.0981	95.8	0.3075
95.9	0.087	195.9	0.083	295.9	0.3206	295.9	0.3314	195.9	0.0968	95.9	0.3126
96	0.084	196	0.085	296	0.3186	296	0.3301	196	0.0967	96	0.3045
96.1	0.08	196.1	0.081	296.1	0.3143	296.1	0.3277	196.1	0.096	96.1	0.308
96.2	0.084	196.2	0.081	296.2	0.3146	296.2	0.3248	196.2	0.0965	96.2	0.3089
96.3	0.083	196.3	0.086	296.3	0.3098	296.3	0.3256	196.3	0.0955	96.3	0.3127
96.4	0.092	196.4	0.081	296.4	0.3083	296.4	0.3253	196.4	0.0953	96.4	0.3155
96.5	0.087	196.5	0.083	296.5	0.3068	296.5	0.3247	196.5	0.0949	96.5	0.3101
96.6	0.087	196.6	0.086	296.6	0.3051	296.6	0.3221	196.6	0.094	96.6	0.3137
96.7	0.096	196.7	0.088	296.7	0.3056	296.7	0.3216	196.7	0.095	96.7	0.31
96.8	0.088	196.8	0.085	296.8	0.3049	296.8	0.323	196.8	0.094	96.8	0.3095
96.9	0.087	196.9	0.084	296.9	0.2982	296.9	0.3208	196.9	0.0938	96.9	0.31
97	0.083	197	0.085	297	0.2968	297	0.3192	197	0.0938	97	0.3059
97.1	0.082	197.1	0.083	297.1	0.2956	297.1	0.3189	197.1	0.0936	97.1	0.3099
97.2	0.083	197.2	0.08	297.2	0.2954	297.2	0.3162	197.2	0.0933	97.2	0.3123
97.3	0.088	197.3	0.08	297.3	0.2923	297.3	0.316	197.3	0.0922	97.3	0.3114
97.4	0.08	197.4	0.08	297.4	0.2945	297.4	0.314	197.4	0.0916	97.4	0.3144
97.5	0.083	197.5	0.083	297.5	0.2914	297.5	0.3144	197.5	0.0913	97.5	0.316
97.6	0.084	197.6	0.08	297.6	0.2858	297.6	0.3106	197.6	0.0916	97.6	0.3179
97.7	0.088	197.7	0.08	297.7	0.2821	297.7	0.3089	197.7	--	97.7	0.3228
97.8	0.089	197.8	0.085	297.8	0.2796	297.8	0.3097	197.8	--	97.8	0.3186
97.9	0.09	197.9	0.08	297.9	0.2773	297.9	0.3077	197.9	--	97.9	0.3165
98	0.083	198	0.079	298	0.2759	298	0.3055	198	--	98	0.3057
98.1	0.09	198.1	0.081	298.1	0.2785	298.1	0.3039	198.1	--	98.1	0.3108
98.2	0.089	198.2	0.081	298.2	0.2784	298.2	0.3045	198.2	--	98.2	0.3094
98.3	0.089	198.3	0.077	298.3	0.2694	298.3	0.3017	198.3	--	98.3	0.3131
98.4	0.085	198.4	0.083	298.4	0.2683	298.4	0.3022	198.4	--	98.4	0.3116
98.5	0.09	198.5	0.081	298.5	0.2644	298.5	0.3008	198.5	--	98.5	0.3113
98.6	0.083	198.6	0.08	298.6	0.263	298.6	0.3007	198.6	--	98.6	0.3126
98.7	0.082	198.7	0.08	298.7	0.262	298.7	0.2984	198.7	--	98.7	0.3144
98.8	0.081	198.8	0.078	298.8	0.2616	298.8	0.2968	198.8	--	98.8	0.3072
98.9	0.085	198.9	0.073	298.9	0.262	298.9	0.2949	198.9	--	98.9	0.3121
99	0.084	199	0.076	299	0.254	299	0.2953	199	--	99	0.3079
99.1	0.084	199.1	0.076	299.1	0.2508	299.1	0.2967	199.1	--	99.1	0.3092
99.2	0.079	199.2	0.075	299.2	0.2487	299.2	0.2932	199.2	--	99.2	0.315
99.3	0.075	199.3	0.076	299.3	0.2456	299.3	0.2922	199.3	--	99.3	0.3112
99.4	0.08	199.4	0.074	299.4	0.2439	299.4	0.291	199.4	--	99.4	0.309
99.5	0.078	199.5	0.077	299.5	0.241	299.5	0.2869	199.5	--	99.5	0.3093
99.6	0.072	199.6	0.08	299.6	0.2443	299.6	0.2876	199.6	--	99.6	0.3084
99.7	0.076	199.7	0.071	299.7	0.2364	299.7	0.2881	199.7	--	99.7	0.3061
99.8	0.078	199.8	0.079	299.8	0.2336	299.8	0.2888	199.8	--	99.8	0.3106
99.9	0.077	199.9	0.075	299.9	0.2316	299.9	0.2874	199.9	--	99.9	0.3075
100	0.08	200	0.074	300	0.2279	300	0.2847	200	--	100	0.304
			--				--		--		--
			--				--		--		--
			--				--		--		--
			--				--		--		--
			--				--		--		--
			--				--		--		--
			--				--		--		--
			--				--		--		--
			--				--		--		--
			--				--		--		--
			--				--		--		--
			--				--		--		--
			--				--		--		--
			--				--		--		--
			--				--		--		--
			--				--		--		--
			--				--		--		--
			--				--		--		--
			--				--		--		--
			--				--		--		--
			--				--		--		--
			--				--		--		--
			--				--		--		--
			--				--		--		--
			--				--		--		--
			--				--		--		--
			--				--		--		--
			--				--		--		--
			--				--		--		--
			--				--		--		--
			--				--		--		--
			--				--		--		--
			--				--		--		--
			--				--		--		--
			--				--		--		--
			--				--		--		--
			--				--		--		--
			--				--		--		--
			--				--		--		--
			--				--		--		--
			--				--		--		--
			--				--		--		--
			--				--		--		--
			--				--		--		--
			--				--		--		--
			--				--		--		--
			--				--		--		--
			--				--		--		--
			--				--		--		--
			--				--		--		--
			--				--		--		--
			--				--		--		--
			--				--		--		--
			--				--		--		--
			--				--		--		--
			--				--		--		--
			--				--		--		--
			--				--		--		--
			--				--		--		--
			--				--		--		--
			--				--		--		--
			--				--		--		--
			--				--		--		--
			--				--		--		--
			--				--		--		--
			--				--		--		--
			--				--		--		--
			--				--		--		--
			--				--		--		--
			--				--		--		--
			--				--		--		--
			--				--		--		--
			--				--		--		--
			--				--		--		--
			--				--		--		--
			--				--		--		--
			--				--		--		--
			--				--		--		--
			--				--		--		--
			--				--		--		--
			--				--		--		--
			--				--		--		--
			--				--		--		--
			--				--		--		--
			--				--		--		--
			--				--		--		--
			--				--		--		--
			--				--		--		--
			--				--		--		--
			--				--		--		--
			--				--		--		--
			--				--		--		--
			--				--		--		--
			--				--		--		--
			--				--		--		--
			--				--		--		--
			--				--		--		--
			--				--		--		--
			--				--		--		--
			--				--		--		--
			--				--		--		--
			--				--		--		--
			--				--		--		--
			--				--		--		--
			--				--		--		--
			--				--		--		--
			--				--		--		--
			--				--		--		--
			--				--		--		--
			--				--		--		--
			--				--		--		--
			--				--		--		--
			--				--		--		--
			--				--		--		--
			--				--		--		--
			--				--		--		--
			--				--		--		--
			--				--		--		--
			--				--		--		--
			--				--		--		--
			--				--		--		--
			--				--		--		--
			--				--		--		--
			--				--		--		--
			--				--		--		--
			--				--		--		--
			--				--		--		--
			--				--		--		--
			--				--		--		--
			--				--		--		--
			--				--		--		--
			--				--		--		--
			--				--		--		--
			--				--		--		--
			--				--		--		--
			--				--		--		--
			--				--		--		--
			--				--		--		--
			--				--		--		--
			--				--		--		--
			--				--		--		--
			--				--		--		--
			--				--		--		--
			--				--		--		--
			--				--		--		--
			--				--		--		--
			--				--		--		--
			--				--		--		--
			--				--		--		--
			--				--		--		--
			--				--		--		--
			--				--		--		--
			--				--		--		--
			--				--		--		--
			--				--		--		--
			--				--		--		--
			--				--		--		--
			--				--		--		--
			--				--		--		--
			--				--		--		--
			--				--		--		--
			--				--		--		--
			--				--		--		--
			--				--		--		--
			--				--		--		--
			--				--		--		--
			--				--		--		--
			--				--		--		--
			--				--		--		--
			--				--		--		--
			--				--		--		--
			--				--		--		--
			--				--		--		--
			--				--		--		--
			--				--		--		--
			--				--		--		--
			--				--		--		--
			--				--		--		--
			--				--		--		--
			--				--		--		--
			--				--		--		--
			--				--		--		--
			--				--		--		--
			--				--		--		--
			--				--		--		--
			--				--		--		--
			--				--		--		--
			--				--		--		--
			--				--		--		--
			--				--		--		--
			--				--		--		--
			--				--		--		--
			--				--		--		--
			--				--		--		--
			--				--		--		--
			--				--		--		--
			--				--		--		--
			--				--		--		--
			--				--		--		--
			--				--		--		--
			--				--		--		--
			--				--		--		--
			--				--		--		--
			--				--		--		--
			--				--		--		--
			--				--		--		--
			--				--		--		--
			--				--		--		--
			--				--		--		--
			--				--		--		--
			--				--		--		--
			--				--		--		--
			--				--		--		--
			--				--		--		--
			--				--		--		--
			--				--		--		--
			--				--		--		--
			--				--		--		--
			--				--		--		--
			--				--		--		--
			--				--		--		--
			--				--		--		--
			--				--		--		--
			--				--		--		--
			--				--		--		--
			--				--		--		--
			--				--		--		--
			--				--		--		--
			--				--		--		--
			--				--		--		--
			--				--		--		--
			--				--		--		--
			--				--		--		--
			--				--		--		--
			--				--		--		--
			--				--		--		--
			--				--		--		--
			--				--		--		--
			--				--		--		--
			--				--		--		--
			--				--		--		--
			--				--		--		--
			--				--		--		--
			--				--		--		--
			--				--		--		--
			--				--		--		--
			--				--		--		--
			--				--		--		--
			--				--		--		--
			--				--		--		--
			--				--		--		--
			--				--		--		--
			--				--		--		--
			--				--		--		--
			--				--		--		--
			--				--		--		--
			--				--		--		--
			--				--		--		--
			--				--		--		--
			--				--		--		--
			--				--		--		--
			--				--		--		--
			--				--		--		--
			--				--		--		--
			--				--		--		--
			--				--		--		--
			--				--		--		--
			--				--		--		--
			--				--		--		--
			--				--		--		--
			--				--		--		--
			--				--		--		--
			--				--		--		--
			--				--		--		--
			--				--		--		--
			--				--		--		--
			--				--		--		--
			--				--		--		--
			--				--		--		--
			--				--		--		--
			--				--		--		--
			--				--		--		--
			--				--		--		--
			--				--		--		--
			--				--		--		--
			--				--		--		--
			--				--		--		--
			--				--		--		--
			--				--		--		--
			--				--		--		--
			--				--		--		--
			--				--		--		--
			--				--		--		--
			--				--		--		--
			--				--		--		--
			--				--		--		--
			--				--		--		--
			--				--		--		--
			--				--		--		--
			--				--		--		--
			--				--		--		--
			--				--		--		--
			--				--		--		--
			--				--		--		--
			--				--		--		--
			--				--		--		--
			--				--		--		--
			--				--		--		--
			--				--		--		--
			--				--		--		--
			--				--		--		--
			--				--		--		--
			--				--		--		--
			--				--		--		--
			--				--		--		--
			--				--		--		--
			--				--		--		--
			--				--		--		--
			--				--		--		--
			--				--		--		--
			--				--		--		--
			--				--		--		--
			--				--		--		--
			--				--		--		--
			--				--		--		--
			--				--		--		--
			--				--		--		--
			--				--		--		--
			--				--		--		--
			--				--		--		--
			--				--		--		--
			--				--		--		--
			--				--		--		--
			--				--		--		--
			--				--		--		--
			--				--		--		--
			--				--		--		--
			--				--		--		--
			--				--		--		--
			--				--		--		--
			--				--		--		--
			--				--		--		--
			--				--		--		--
			--				--		--		--
			--				--		--		--
			--				--		--		--
			--				--		--		--
			--				--		--		--
			--				--		--		--
			--				--		--		--
			--				--		--		--
			--				--		--		--
			--				--		--		--
			--				--		--		--
			--				--		--		--
			--				--		--		--
			--				--		--		--
			--				--		--		--
			--				--		--		--
			--				--		--		--
			--				--		--		--
			--				--		--		--
			--				--		--		--
			--				--		--		--
			--				--		--		--
			--				--		--		--
			--				--		--		--
			--				--		--		--
			--				--		--		--
			--				--		--		--
			--				--		--		--
			--				--		--		--
			--				--		--		--
			--				--		--		--
			--				--		--		--
			--				--		--		--
			--				--		--		--
			--				--		--		--
			--				--		--		--
			--				--		--		--
			--				--		--		--
			--				--		--		--
			--				--		--		--
			--				--		--		--
			--				--		--		--
			--				--		--		--
			--				--		--		--
			--				--		--		--
			--				--		--		--
			--				--		--		--
			--				--		--		--
			--				--		--		--
			--				--		--		--
			--				--		--		--
			--				--		--		--
			--				--		--		--
			--				--		--		--
			--				--		--		--
			--				--		--		--
			--				--		--		--
			--				--		--		--
			--				--		--		--
			--				--		--		--
			--				--		--		--
			--				--		--		--
			--				--		--		--
			--				--		--		--
			--				--		--		--
			--				--		--		--
			--				--		--		--
			--				--		--		--
			--				--		--		--
			--				--		--		--
			--				--		--		--
			--				--		--		--
			--				--		--		--
			--				--		--		--
			--				--		--		--
			--				--		--		--
			--				--		--		--
			--				--		--		--
			--				--		--		--
			--				--		--		--
			--				--		--		--
			--				--		--		--
			--				--		--		--
			--				--		--		--
			--				--		--		--
			--				--		--		--
			--				--		--		--
			--				--		--		--
			--				--		--		--
			--				--		--		--
			--				--		--		--
			--				--		--		--
			--				--		--		--
			--				--		--		--
			--				--		--		--
			--				--		--		--
			--				--		--		--
			--				--		--		--
			--				--		--		--
			--				--		--		--
			--				--		--		--
			--				--		--		--
			--				--		--		--
			--				--		--		--
			--				--		--		--
			--				--		--		--
			--				--		--		--
			--				--		--		--
			--				--		--		--
			--				--		--		--
			--				--		--		--
			--				--		--		--
			--				--		--		--
			--				--		--		--
			--				--		--		--
			--				--		--		--
			--				--		--		--
			--				--		--		--
			--				--		--		--
			--				--		--		--
			--				--		--		--
			--				--		--		--
			--				--		--		--
			--				--		--		--
			--				--		--		--
			--				--		--		--
			--				--		--		--
			--				--		--		--
			--				--		--		--
			--				--		--		--
			--				--		--		--
			--				--		--		--
			--				--		--		--
			--				--		--		--
			--				--		--		--
			--				--		--		--
			--				--		--		--
			--				--		--		--
			--				--		--		--
			--				--		--		--
			--				--		--		--
			--				--		--		--
			--				--		--		--
			--				--		--		--
			--				--		--		--
			--				--		--		--
			--				--		--		--
			--				--		--		--
			--				--		--		--
			--				--		--		--
			--				--		--		--
			--				--		--		--
			--				--		--		--
			--				--		--		--
			--				--		--		--
			--				--		--		--
			--				--		--		--
			--				--		--		--
			--				--		--		--
			--				--		--		--
			--				--		--		--
			--				--		--		--
			--				--		--		--
			--				--		--		--
			--				--		--		--
			--				--		--		--
			--				--		--		--
			--				--		--		--
			--				--		--		--
			--				--		--		--
			--				--		--		--
			--				--		--		--
			--				--		--		--
			--				--		--		--
			--				--		--		--
			--				--		--		--
			--				--		--		--
			--				--		--		--
			--				--		--		--
			--				--		--		--
			--				--		--		--
			--				--		--		--
			--				--		--		--
			--				--		--		--
			--				--		--		--
			--				--		--		--
			--				--		--		--
			--				--		--		--
			--				--		--		--
			--				--		--		--
			--				--		--		--
			--				--		--		--
			--				--		--		--
			--				--		--		--
			--				--		--		--
			--				--		--		--
			--				--		--		--
			--				--		--		--
			--				--		--		--
			--				--		--		--
			--				--		--		--
			--				--		--		--
			--				--		--		--
			--				--		--		--
			--				--		--		--
			--				--		--		--
			--				--		--		--
			--				--		--		--
			--				--		--		--
			--				--		--		--
			--				--		--		--
			--				--		--		--
			--				--		--		--
			--				--		--		--
			--				--		--		--
			--				--		--		--
			--				--		--		--
			--				--		--		--
			--				--		--		--
			--				--		--		--
			--				--		--		--
			--				--		--		--
			--				--		--		--
			--				--		--		--
			--				--		--		--
			--				--		--		--
			--				--		--		--
			--				--		--		--
			--				--		--		--
			--				--		--		--
			--				--		--		--
			--				--		--		--
			--				--		--		--
			--				--		--		--
			--				--		--		--
			--				--		--		--
			--				--		--		--
			--				--		--		--
			--				--		--		--
			--				--		--		--
			--				--		--		--
			--				--		--		--
			--				--		--		--
			--				--		--		--
			--				--		--		--
			--				--		--		--
			--				--		--		--
			--				--		--		--
			--				--		--		--
			--				--		--		--
			--				--		--		--
			--				--		--		--
			--				--		--		--
			--				--		--		--
			--				--		--		--
			--				--		--		--
			--				--		--		--
			--				--		--		--
			--				--		--		--
			--				--		--		--
			--				--		--		--
			--				--		--		--
			--				--		--		--
			--				--		--		--
			--				--		--		--
			--				--		--		--
			--				--		--		--
			--				--		--		--
			--				--		--		--
			--				--		--		--
			--				--		--		--
			--				--		--		--
			--				--		--		--
			--				--		--		--
			--				--		--		--
			--				--		--		--
			--				--		--		--
			--				--		--		--
			--				--		--		--
			--				--		--		--
			--				--		--		--
			--				--		--		--
			--				--		--		--
			--				--		--		--
			--				--		--		--
			--				--		--		--
			--				--		--		--
			--				--		--		--
			--				--		--		--
			--				--		--		--
			--				--		--		--
			--				--		--		--
			--				--		--		--
			--				--		--		--
			--				--		--		--
			--				--		--		--
			--				--		--		--
			--				--		--		--
			--				--		--		--
			--				--		--		--
			--				--		--		--
			--				--		--		--
			--				--		--		--
			--				--		--		--
			--				--		--		--
			--				--		--		--
			--				--		--		--
			--				--		--		--
			--				--		--		--
			--				--		--		--
			--				--		--		--
			--				--		--		--
			--				--		--		--
			--				--		--		--
			--				--		--		--
			--				--		--		--
			--				--		--		--
			--				--		--		--
			--				--		--		--
			--				--		--		--
			--				--		--		--
			--				--		--		--
			--				--		--		--
			--				--		--		--
			--				--		--		--
			--				--		--		--
			--				--		--		--
			--				--		--		--
			--				--		--		--
			--				--		--		--
			--				--		--		--
			--				--		--		--
			--				--		--		--
			--				--		--		--
			--				--		--		--
			--				--		--		--
			--				--		--		--
			--				--		--		--
			--				--		--		--
			--				--		--		--
			--				--		--		--
			--				--		--		--
			--				--		--		--
			--				--		--		--
			--				--		--		--
			--				--		--		--
			--				--		--		--
			--				--		--		--
			--				--		--		--
			--				--		--		--
			--				--		--		--
			--				--		--		--
			--				--		--		--
			--				--		--		--
			--				--		--		--
			--				--		--		--
			--				--		--		--
			--				--		--		--
			--				--		--		--
			--				--		--		--
			--				--		--		--
			--				--		--		--
			--				--		--		--
			--				--		--		--
			--				--		--		--
			--				--		--		--
			--				--		--		--
			--				--		--		--
			--				--		--		--
			--				--		--		--
			--				--		--		--
			--				--		--		--
			--				--		--		--
			--				--		--		--
			--				--		--		--
			--				--		--		--
			--				--		--		--
			--				--		--		--
			--				--		--		--
			--				--		--		--
			--				--		--		--
			--				--		--		--
			--				--		--		--
			--				--		--		--
			--				--		--		--
			--				--		--		--
			--				--		--		--
			--				--		--		--
			--				--		--		--
			--				--		--		--
			--				--		--		--
			--				--		--		--
			--				--		--		--
			--				--		--		--
			--				--		--		--
			--				--		--		--
			--				--		--		--
			--				--		--		--
			--				--		--		--
			--				--		--		--
			--				--		--		--
			--				--		--		--
			--				--		--		--
			--				--		--		--
			--				--		--		--
			--				--		--		--
			--				--		--		--
			--				--		--		--
			--				--		--		--
			--				--		--		--
			--				--		--		--
			--				--		--		--
			--				--		--		--
			--				--		--		--
			--				--		--		--
			--				--		--		--
			--				--		--		--
			--				--		--		--
			--				--		--		--
			--				--		--		--
			--				--		--		--
			--				--		--		--
			--				--		--		--
			--				--		--		--
			--				--		--		--
			--				--		--		--
			--				--		--		--
			--				--		--		--
			--				--		--		--
			--				--		--		--
			--				--		--		--
			--				--		--		--
			--				--		--		--
			--				--		--		--
			--				--		--		--
			--				--		--		--
			--				--		--		--
			--				--		--		--
			--				--		--		--
			--				--		--		--
			--				--		--		--
			--				--		--		--
			--				--		--		--
			--				--		--		--
			--				--		--		--
			--				--		--		--
			--				--		--		--
			--				--		--		--
			--				--		--		--
			--				--		--		--
			--				--		--		--
			--				--		--		--
			--				--		--		--
			--				--		--		--
			--				--		--		--
			--				--		--		--
			--				--		--		--
			--				--		--		--
			--				--		--		--
			--				--		--		--
			--				--		--		--
			--				--		--		--
			--				--		--		--
			--				--		--		--
			--				--		--		--
			--				--		--		--
			--				--		--		--
			--				--		--		--
			--				--		--		--
			--				--		--		--
			--				--		--		--
			--				--		--		--
			--				--		--		--
			--				--		--		--
			--				--		--		--
			--				--		--		--
			--				--		--		--
			--				--		--		--
			--				--		--		--
			--				--		--		--
			--				--		--		--
			--				--		--		--
			--				--		--		--
			--				--		--		--
			--				--		--		--
			--				--		--		--
			--				--		--		--
			--				--		--		--
			--				--		--		--
			--				--		--		--
			--				--		--		--
			--				--		--		--
			--				--		--		--
			--				--		--		--
			--				--		--		--
			--				--		--		--
			--				--		--		--
			--				--		--		--
			--				--		--		--
			--				--		--		--
			--				--		--		--
			--				--		--		--
			--				--		--		--
			--				--		--		--
			--				--		--		--
			--				--		--		--
			--				--		--		--
			--				--		--		--
			--				--		--		--
			--				--		--		--
			--				--		--		--
			--				--		--		--
			--				--		--		--
			--				--		--		--
			--				--		--		--
			--				--		--		--
			--				--		--		--
			--				--		--		--
			--				--		--		--
			--				--		--		--
			--				--		--		--
			--				--		--		--
			--				--		--		--
			--				--		--		--
			--				--		--		--
			--				--		--		--
			--				--		--		--
			--				--		--		--
			--				--		--		--
			--				--		--		--
			--				--		--		--
			--				--		--		--
			--				--		--		--
			--				--		--		--
			--				--		--		--
			--				--		--		--
			--				--		--		--
			--				--		--		--
			--				--		--		--
			--				--		--		--
			--				--		--		--
			--				--		--		--
			--				--		--		--
			--				--		--		--
			--				--		--		--
			--				--		--		--
			--				--		--		--
			--				--		--		--
			--				--		--		--
			--				--		--		--
			--				--		--		--
			--				--		--		--
			--				--		--		--
			--				--		--		--
			--				--		--		--
			--				--		--		--
			--				--		--		--
			--				--		--		--
			--				--		--		--
			--				--		--		--
			--				--		--		--
			--				--		--		--
			--				--		--		--
			--				--		--		--
			--				--		--		--
			--				--		--		--
			--				--		--		--
			--				--		--		--
			--				--		--		--
			--				--		--		--
			--				--		--		--
			--				--		--		--
			--				--		--		--
			--				--		--		--
			--				--		--		--
			--				--		--		--
			--				--		--		--
			--				--		--		--
			--				--		--		--
			--				--		--		--
			--				--		--		--
			--				--		--		--
			--				--		--		--
			--				--		--		--
			--				--		--		--
			--				--		--		--
			--				--		--		--
			--				--		--		--
			--				--		--		--
			--				--		--		--
			--				--		--		--
			--				--		--		--
			--				--		--		--
			--				--		--		--
			--				--		--		--
			--				--		--		--
			--				--		--		--
			--				--		--		--
			--				--		--		--
			--				--		--		--
			--				--		--		--
			--				--		--		--
			--				--		--		--
			--				--		--		--
			--				--		--		--
			--				--		--		--
			--				--		--		--
			--				--		--		--
			--				--		--		--
			--				--		--		--
			--				--		--		--
			--				--		--		--
			--				--		--		--
			--				--		--		--
			--				--		--		--
			--				--		--		--
			--				--		--		--
			--				--		--		--
			--				--		--		--
			--				--		--		--
			--				--		--		--
			--				--		--		--
			--				--		--		--
			--				--		--		--
			--				--		--		--
			--				--		--		--
			--				--		--		--
			--				--		--		--
			--				--		--		--
			--				--		--		--
			--				--		--		--
			--				--		--		--
			--				--		--		--
			--				--		--		--
			--				--		--		--
			--				--		--		--
			--				--		--		--
			--				--		--		--
			--				--		--		--
			--				--		--		--
			--				--		--		--
			--				--		--		--
			--				--		--		--
			--				--		--		--
			--				--		--		--
			--				--		--		--
			--				--		--		--
			--				--		--		--
			--				--		--		--
			--				--		--		--
			--				--		--		--
			--				--		--		--
			--				--		--		--
			--				--		--		--
			--				--		--		--
[truncated: 7,433 more rows]

## Sheet: Figure2f
Pin	CCR
6.40764	1.67658
35.2739	1.21503
117.834	1.07068
287.134	1.05674
356.688	0.96654
538.854	0.88368
698.089	0.74108

## Sheet: Figure2g
Pin	CCR
-10	0.66734
-5	0.92286
0	1.03462
5	1.12572
10	1.35145

[truncated: 48 more sheets: Figure2i, Figure2j, Figure2k, Figure3a, Figure3b, Figure3d, Figure3e, Figure3f, Figure4b, Figure4c, Fig. S2, Fiig.S8, Fig. S9, Fig.S10a, Fig.S10b, Fig.S11b, Fig.S13a, Fig.S13b, Fig.S13c, Fig.S14a …]
